# Supplementary material for: Catchment area, fate, and environmental risks investigation of micropollutants in Danish wastewater
Source: Environ Sci Pollut Res Int. 2023 Nov 10;30(57):121107–23. doi: 10.1007/s11356-023-30331-z (PMC10698095; doi:10.1007/s11356-023-30331-z)
Supplement: Supplementary file 2 — Supplementary file2 (XLSM 255 KB) [file 11356_2023_30331_MOESM2_ESM.xlsm]

## Sheet: Results
Sample ID	Sampling date	WWTP Company	Type	9-Methylacridine	1,2,3-Benzotriazole	1,3-Diphenylguanidine	1,7-Dimethylxanthine	2-Phenoxyethanol	3-Methylindole	3-Methylphenol	4-Nitrophenol	4-Nonyl phenol	Acridine	Amitriptylin	Aniline	Atorvastatin	Atrazine	Azithromycin	Azoxystrobin	Benzoic acid	Benzothiazole	Boscalid	Butylated hydroxytoluene	Caffeine	Carbamazepine	Cetirizine	Cirpofloxacin	Citalopram	Clarithromycin	Clindamycin	Clozapine	DEET	Diatrizoicacid	Dibutyl Phthalate	Diclofenac	Diethyl Phthalate	Epoxiconazole	Erythrocin	Fluoranthene	Furosemide	Gabapentin	Ibuprofen	Indole	Irbesartan	Isoproturon	Lidocaine	Losartan	MCPA	MCPB
Results in ug/L ± RSD (%)			CAS-nr	611-64-3	95-14-7	102-06-7	611-59-6	122-99-6	83-34-1	108-39-4	100-02-7	104-40-5	260-94-6	549-18-8	62-53-3	134523-00-5	1912-24-9	83905-01-5	131860-33-8	532-32-1	95-16-9	188425-85-6	128-37-0	58-08-2	298-46-4	83881-51-0	85721-33-1	59729-33-8	81103-11-9	18323-44-9	5786-21-0	134-62-3	737-31-5	84-74-2	15307-86-5	84-66-2	135319-73-2	114-07-8	206-44-0	54-31-9	60142-96-3	15687-27-1	120-72-9	138402-11-6	34123-59-6	137-58-6	114798-26-4	94-74-6	94-81-5
LY0622_Inf_1	22-06-2020	BIOFOS	Influent	<LOQ	2.721±6	0.304±7	<LOQ	122.995	5.14358	36.1168	0.244±3	<LOQ	0.068±18	0.027±12	0.714356	<LOQ	0.010±9	0.159±4	<LOQ	<LOQ	1.03749	<LOQ	<LOQ	181.184±4	0.120±33	2.918±7	<LOQ	0.102±2	0.119±3	<LOQ	0.098±35	2.514±2	<LOQ	<LOQ	<LOQ	2.94009	<LOQ	<LOQ	<LOQ	0.932±5	1.444±6	9.57202	22.5579	0.048±7	<LOQ	1.55326	3.040±5	<LOQ	<LOQ
LY0624_Inf_1	24-06-2020	BIOFOS	Influent	<LOQ	2.454±6	0.193±11	<LOQ	169.706	4.89009	51.8628	0.268±12	<LOQ	<LOQ	0.027±42	1.5134	0.547±22	<LOQ	0.151±10	<LOQ	<LOQ	1.56675	<LOQ	<LOQ	172.412±2	<LOQ	3.243±7	<LOQ	0.096±5	0.093±6	<LOQ	0.119±30	2.062±1	<LOQ	<LOQ	<LOQ	3.61365	<LOQ	<LOQ	0.124502	0.856±6	0.716±15	10.7263	15.9641	0.049±30	<LOQ	<LOQ	2.915±6	<LOQ	<LOQ
LY0629_Inf_1	29-06-2020	BIOFOS	Influent	<LOQ	2.059±16	0.423±5	<LOQ	138.452	5.27931	37.1774	0.256±2	<LOQ	0.074±8	<LOQ	1.06186	<LOQ	<LOQ	0.145±7	<LOQ	<LOQ	1.08362	<LOQ	<LOQ	140.888±3	<LOQ	2.361±6	<LOQ	0.064±6	0.177±2	<LOQ	0.094±9	3.750±2	<LOQ	<LOQ	<LOQ	2.8447	<LOQ	0.083±23	<LOQ	0.846±6	1.123±5	9.31703	13.6979	0.060±91	<LOQ	2.48483	2.298±2	<LOQ	<LOQ
LY0701_Inf_1	01-07-2020	BIOFOS	Influent	<LOQ	2.251±2	0.604±3	<LOQ	92.6037	3.22275	21.6931	0.381±3	<LOQ	<LOQ	<LOQ	0.857147	<LOQ	<LOQ	0.149±11	<LOQ	<LOQ	0.640723	<LOQ	<LOQ	105.631±1	<LOQ	1.563±5	<LOQ	0.047±3	0.101±1	<LOQ	0.098±6	1.780±3	<LOQ	<LOQ	<LOQ	1.8017	<LOQ	<LOQ	<LOQ	0.669±2	1.047±4	7.71374	2.42594	0.022±17	<LOQ	<LOQ	1.784±3	<LOQ	<LOQ
LY0622_Inf_2	22-06-2020	BIOFOS	Influent	<LOQ	1.092±9	0.357±4	<LOQ	66.8162	3.77642	15.5187	0.254±6	<LOQ	<LOQ	0.112±4	0.609781	<LOQ	<LOQ	0.131±7	<LOQ	1.088±11	0.57762	<LOQ	<LOQ	105.744±2	0.142±23	1.866±4	<LOQ	0.595±1	0.092±4	0.135±90	0.086±20	1.400±4	<LOQ	<LOQ	<LOQ	1.92781	<LOQ	<LOQ	<LOQ	1.025±6	1.622±3	8.45786	2.88336	0.026±16	<LOQ	1.69975	2.721±2	<LOQ	<LOQ
LY0624_Inf_2	24-06-2020	BIOFOS	Influent	<LOQ	2.262±2	0.217±14	<LOQ	181.069	4.67916	63.1432	0.225±13	<LOQ	<LOQ	0.014±46	1.33119	<LOQ	<LOQ	0.146±10	<LOQ	<LOQ	1.24233	<LOQ	<LOQ	158.156±2	0.105±28	2.865±2	<LOQ	0.086±3	0.082±3	0.159±100	0.094±18	1.967±4	<LOQ	<LOQ	<LOQ	2.93	<LOQ	<LOQ	<LOQ	0.775±13	0.678±7	9.94073	14.6489	0.034±13	<LOQ	<LOQ	2.587±4	<LOQ	<LOQ
LY0629_Inf_2	29-06-2020	BIOFOS	Influent	<LOQ	2.459±3	0.623±3	<LOQ	143.826	9.85602	56.4268	0.284±3	<LOQ	0.078±2	0.008±34	1.8728	<LOQ	<LOQ	0.157±11	<LOQ	<LOQ	1.39231	<LOQ	<LOQ	157.805±3	0.108±14	2.836±3	<LOQ	0.091±4	0.149±2	<LOQ	0.110±26	4.368±1	<LOQ	<LOQ	<LOQ	3.06422	<LOQ	<LOQ	<LOQ	0.908±12	1.162±5	8.93985	17.6497	0.036±3	<LOQ	1.45163	2.807±4	<LOQ	<LOQ
LY0622	22-06-2020	BIOFOS	Effluent	0.29737	0.388±5	0.311±3	<LOQ	<LOQ	<LOQ	<LOQ	<LOQ	0.00726792	<LOQ	0.022±11	<LOQ	<LOQ	<LOQ	0.052±21	<LOQ	<LOQ	0.404815	<LOQ	0.144515	<LOQ	0.139±6	1.679±2	<LOQ	0.060±2	0.021±31	0.025±23	0.031±16	0.587±2	<LOQ	0.562776	0.235±6	<LOQ	<LOQ	<LOQ	<LOQ	0.303±3	0.141±7	<LOQ	0.212684	0.026±4	<LOQ	5.68722	0.606±3	<LOQ	<LOQ
LY0624	24-06-2020	BIOFOS	Effluent	0.220518	0.698±2	0.176±5	<LOQ	<LOQ	<LOQ	<LOQ	<LOQ	<LOQ	0.012±5	0.033±4	<LOQ	<LOQ	0.013±4	0.081±23	<LOQ	<LOQ	1.06906	<LOQ	<LOQ	<LOQ	0.157±4	2.328±1	<LOQ	0.088±3	0.021±23	0.035±23	0.029±7	0.626±1	<LOQ	0.268649	0.336±11	<LOQ	<LOQ	<LOQ	<LOQ	0.491±6	<LOQ	<LOQ	0.214877	0.036±3	<LOQ	4.23662	0.647±3	<LOQ	<LOQ
LY0629	29-06-2020	BIOFOS	Effluent	0.442197	0.461±8	0.436±3	3.44585	<LOQ	0.181436	<LOQ	<LOQ	0.01142	<LOQ	0.036±5	0.559236	<LOQ	0.002	0.095±16	<LOQ	<LOQ	1.38987	<LOQ	<LOQ	0.154±13	0.159±3	2.889±1	<LOQ	0.086±5	0.026±15	0.032±32	0.043±3	0.913±2	0.224	0.292465	0.357±10	<LOQ	<LOQ	<LOQ	<LOQ	0.529±10	0.144±9	<LOQ	0.468724	0.036±4	<LOQ	0.835582	0.722±2	<LOQ	<LOQ
LY0701	01-07-2020	BIOFOS	Effluent	0.346708	0.682±1	0.467±1	4.85505	<LOQ	0.170535	<LOQ	<LOQ	0.00961977	<LOQ	0.053±7	0.48304	<LOQ	<LOQ	0.094±18	<LOQ	<LOQ	1.41606	<LOQ	0.109242	0.773±4	0.142±3	2.406±4	<LOQ	0.078±2	0.046±24	0.033±21	0.042±13	0.699±2	<LOQ	0.33719	0.277±15	<LOQ	<LOQ	0.014±17	<LOQ	0.478±9	0.173±3	<LOQ	0.398647	0.033±3	<LOQ	5.8795	0.736±3	<LOQ	<LOQ
RA_0701_Inf	01-07-2020	BIOFOS	Influent	<LOQ	3.422±41	0.404±5	<LOQ	91.0165	4.7848	25.6564	0.548±15	<LOQ	0.056±32	0.058±5	1.49149	0.651±6	<LOQ	0.134±8	<LOQ	1.459±5	1.67942	<LOQ	0.824812	140.189±1	0.223±19	2.147±9	<LOQ	0.113±6	0.181±5	0.110±65	0.079±31	1.291±5	<LOQ	<LOQ	<LOQ	2.47018	<LOQ	0.066±23	<LOQ	1.280±5	2.332±4	10.9125	2.33219	0.083±34	<LOQ	1.22543	3.998±5	<LOQ	0.220±11
RA_0622_Inf	22-06-2020	BIOFOS	Influent	<LOQ	6.379±4	0.200±6	<LOQ	70.1525	4.99223	23.7655	0.320±3	<LOQ	0.069±9	0.074±3	1.1491	<LOQ	<LOQ	<LOQ	<LOQ	1.674±23	1.49603	<LOQ	0.605466	136.669±1	0.203±24	2.226±8	<LOQ	0.106±4	0.121±8	0.080±37	0.182±5	1.200±5	<LOQ	<LOQ	0.562±20	2.6551	<LOQ	<LOQ	<LOQ	1.285±1	1.912±6	10.348	4.3933	0.108±6	<LOQ	1.94967	4.390±5	<LOQ	0.222±2
AV0622	22-06-2020	BIOFOS	Effluent	0.569008	1.262±5	0.420±4	5.61366	1.39646	0.201669	<LOQ	<LOQ	0.0119883	<LOQ	0.083±6	0.460703	0.059±50	<LOQ	0.080±16	<LOQ	<LOQ	0.6139	<LOQ	0.246519	2.779±4	0.188±7	1.716±4	<LOQ	0.117±6	0.030±6	0.023±16	0.041±11	0.488±2	<LOQ	0.48234	0.338±8	<LOQ	<LOQ	<LOQ	<LOQ	0.579±5	0.176±18	<LOQ	0.427046	0.079±4	<LOQ	2.63636	1.704±3	<LOQ	0.115±10
AV0624	24-06-2020	BIOFOS	Effluent	0.380214	2.011±4	0.370±2	3.26662	<LOQ	0.162488	<LOQ	<LOQ	0.0090286	0.023±4	0.075±6	<LOQ	0.064±23	<LOQ	0.085±19	<LOQ	0.782±10	0.904959	<LOQ	0.316735	0.477±2	0.219±5	2.201±8	<LOQ	0.127±3	0.025±27	0.026±28	0.016±24	0.588±1	<LOQ	0.387464	0.497±4	<LOQ	<LOQ	<LOQ	<LOQ	0.711±6	<LOQ	<LOQ	0.238423	0.092±3	<LOQ	1.45492	1.987±8	<LOQ	0.089±5
AV0629	29-06-2020	BIOFOS	Effluent	0.521615	1.545±2	0.358±5	<LOQ	<LOQ	0.182569	<LOQ	<LOQ	0.00910114	0.025±13	0.088±10	<LOQ	0.075	<LOQ	0.120±24	<LOQ	0.608±3	1.01162	<LOQ	0.162276	0.220±8	0.312±9	2.956±4	0.728	0.155±6	0.036±20	0.038±12	0.035±13	0.931±2	<LOQ	0.508863	0.588±13	<LOQ	<LOQ	0.014±26	<LOQ	0.871±2	0.114±18	<LOQ	0.430458	0.122±9	<LOQ	2.06615	1.693±6	<LOQ	<LOQ
AV0701	01-07-2020	BIOFOS	Effluent	0.453475	1.620±1	0.611±	3.65104	<LOQ	0.163635	<LOQ	<LOQ	0.00934854	0.018±20	0.093±5	0.379228	0.168±17	<LOQ	0.137±23	<LOQ	0.816±10	0.803992	<LOQ	0.182791	1.706±2	0.274±1	2.757±4	<LOQ	0.127±2	0.055±2	0.037±19	0.034±39	0.946±1	<LOQ	0.364269	0.569±5	<LOQ	<LOQ	0.309±6	<LOQ	0.899±8	0.193±16	<LOQ	0.357887	0.116±2	<LOQ	1.87576	2.308±2	<LOQ	<LOQ
DA0622_Inf_1	22-06-2020	BIOFOS	Influent	<LOQ	1.359±6	0.307±7	<LOQ	61.6313	3.56019	15.6099	0.299±2	<LOQ	<LOQ	0.102±6	0.569917	<LOQ	<LOQ	0.155±8	<LOQ	1.504±3	<LOQ	<LOQ	<LOQ	130.420±3	0.184±19	2.267±4	<LOQ	0.725±	0.111±5	0.146±79	0.102±16	1.706±3	<LOQ	<LOQ	<LOQ	1.71265	<LOQ	<LOQ	<LOQ	1.192±6	1.935±3	7.9423	2.61198	0.034±11	<LOQ	1.59055	3.377±3	<LOQ	<LOQ
DA0624_Inf_1	24-06-2020	BIOFOS	Influent	<LOQ	2.062±1	0.260±8	<LOQ	107.492	5.12602	29.9253	0.278±4	<LOQ	<LOQ	0.175±8	1.05085	<LOQ	<LOQ	0.169±11	<LOQ	1.700±18	0.693729	<LOQ	<LOQ	159.055±1	0.228±25	3.167±1	<LOQ	4.237±3	0.099±4	<LOQ	0.114	1.951±3	<LOQ	<LOQ	0.541±6	2.23696	<LOQ	<LOQ	<LOQ	1.297±7	1.104±3	10.1626	1.8234	0.036±9	<LOQ	2.12946	3.855±2	<LOQ	<LOQ
DA0622_Inf_2	22-06-2020	BIOFOS	Influent	<LOQ	2.105±3	0.323±8	<LOQ	76.5975	4.64358	21.7214	0.171±12	<LOQ	<LOQ	0.013±34	0.740198	<LOQ	<LOQ	0.128±9	<LOQ	<LOQ	0.79813	<LOQ	<LOQ	156.678±1	0.108±15	2.505±6	<LOQ	0.077±8	0.116±5	0.172±71	0.093±21	2.374±6	<LOQ	1.04572	<LOQ	2.51716	<LOQ	<LOQ	<LOQ	0.787±2	1.284±4	9.99344	16.2312	0.040±7	<LOQ	1.67932	2.801±7	<LOQ	<LOQ
DA0629_Inf	29-06-2020	BIOFOS	Influent	<LOQ	3.675±21	0.581±4	<LOQ	100.987	6.72824	31.0964	0.305±6	<LOQ	<LOQ	0.130±6	1.76747	0.749±16	0.009±26	0.181±13	<LOQ	1.101±25	1.02574	<LOQ	<LOQ	115.503±2	0.214±6	2.489±5	<LOQ	0.244±11	0.125±7	0.123±89	0.112±11	3.750±3	<LOQ	<LOQ	<LOQ	2.62208	<LOQ	0.349±7	<LOQ	1.253±5	1.778±4	9.8007	6.25219	0.080±106	<LOQ	1.57844	3.114±3	<LOQ	<LOQ
DA0701_Inf	01-07-2020	BIOFOS	Influent	<LOQ	0.933±4	0.685±6	<LOQ	58.5666	3.07467	11.9476	0.440±6	<LOQ	<LOQ	0.070±15	0.859255	<LOQ	<LOQ	0.137±8	<LOQ	<LOQ	<LOQ	<LOQ	<LOQ	73.817±1	0.119±25	1.254±12	<LOQ	0.262±5	0.095±6	<LOQ	0.086±27	1.310±4	<LOQ	<LOQ	<LOQ	1.2077	<LOQ	<LOQ	<LOQ	0.815±7	1.337±2	6.01709	1.82321	0.014±7	<LOQ	1.60937	1.852±1	<LOQ	<LOQ
DA0622	22-06-2020	BIOFOS	Effluent	0.325861	0.549±4	0.394±3	3.5981	<LOQ	0.132903	<LOQ	<LOQ	0.00915092	<LOQ	0.411±3	0.35622	<LOQ	<LOQ	0.070±25	<LOQ	<LOQ	0.346308	<LOQ	0.588269	0.202±4	0.158±2	1.540±3	<LOQ	0.228±2	0.030±38	0.032±24	0.034±13	0.558±1	<LOQ	0.455028	0.272±6	<LOQ	<LOQ	<LOQ	<LOQ	0.522±6	0.153±4	<LOQ	0.265833	0.019±6	<LOQ	2.62602	0.872±1	<LOQ	<LOQ
DA0624	24-06-2020	BIOFOS	Effluent	0.286486	0.877±2	0.273±2	<LOQ	<LOQ	<LOQ	<LOQ	<LOQ	<LOQ	0.013±5	0.447±3	<LOQ	<LOQ	0.002±183	0.100±21	<LOQ	<LOQ	0.887872	<LOQ	<LOQ	0.120±1	0.236±5	2.307±1	<LOQ	0.636±3	0.030±22	0.041±18	0.035±3	0.614±	<LOQ	0.376465	0.424±4	<LOQ	<LOQ	<LOQ	<LOQ	0.806±	<LOQ	<LOQ	0.220438	0.031±4	<LOQ	<LOQ	0.947±2	<LOQ	<LOQ
DA0629	29-06-2020	BIOFOS	Effluent	0.3371	2.470±1	0.912±2	3.38444	<LOQ	0.184963	<LOQ	<LOQ	0.0130828	0.012±17	0.384±4	0.652299	0.160±23	<LOQ	0.121±22	<LOQ	<LOQ	1.66152	<LOQ	0.102944	0.388±3	0.256±7	3.203±3	<LOQ	0.766±5	0.039±27	0.058±28	0.044±7	1.996±2	0.596±14	0.511676	0.432±6	<LOQ	<LOQ	0.088±20	<LOQ	0.737±5	0.182±6	<LOQ	0.405208	0.035±4	0.011±27	0.865409	1.746±7	<LOQ	0.111±10
DA0701	01-07-2020	BIOFOS	Effluent	0.38468	0.983±3	0.721±3	6.00314	1.27179	0.164247	<LOQ	<LOQ	0.0101221	<LOQ	0.311±5	0.429582	0.081±27	<LOQ	0.105±12	<LOQ	<LOQ	0.833715	<LOQ	<LOQ	4.329±3	0.176±7	1.863±2	<LOQ	0.394±5	0.052±10	0.046±34	0.042±4	0.771±	0.454±5	0.329989	0.252±12	<LOQ	<LOQ	0.031±7	<LOQ	0.629±11	0.271±8	<LOQ	0.376988	0.024±10	<LOQ	4.10425	1.263±2	<LOQ	<LOQ
EM0714_Inf_1	14-07-2020	VCS	Influent	<LOQ	2.539±5	0.374±8	<LOQ	54.2717	1.81132	13.3924	0.205±9	<LOQ	<LOQ	<LOQ	1.01665	<LOQ	<LOQ	<LOQ	<LOQ	<LOQ	0.547897	<LOQ	<LOQ	77.387±1	<LOQ	0.345±6	<LOQ	<LOQ	0.038±2	<LOQ	0.077±15	0.898±10	<LOQ	1.02948	<LOQ	<LOQ	<LOQ	<LOQ	<LOQ	0.930±7	0.849±5	<LOQ	0.992985	0.011±17	<LOQ	1.88625	1.235±1	<LOQ	<LOQ
EM0716_Inf_1	16-07-2020	VCS	Influent	<LOQ	3.811±3	0.135±8	<LOQ	103.014	3.41409	36.4934	0.264±25	<LOQ	<LOQ	<LOQ	0.801518	<LOQ	<LOQ	0.130±10	<LOQ	<LOQ	<LOQ	<LOQ	<LOQ	100.400±1	0.119±27	0.761±7	<LOQ	0.044±9	0.073±7	<LOQ	0.088±16	1.001±8	<LOQ	<LOQ	<LOQ	1.38112	<LOQ	<LOQ	<LOQ	1.193±8	1.270±5	6.26375	1.02535	0.019±13	<LOQ	1.37922	2.205±3	<LOQ	<LOQ
EM0714_Inf_2	14-07-2020	VCS	Influent	<LOQ	3.026±2	0.415±4	<LOQ	53.284	2.6369	17.2346	0.254±7	<LOQ	<LOQ	<LOQ	0.728574	<LOQ	<LOQ	0.122±7	<LOQ	<LOQ	<LOQ	<LOQ	<LOQ	85.740±1	0.133±28	0.648±11	<LOQ	0.031±11	0.053±12	0.184±68	0.109±4	0.943±4	<LOQ	1.61203	<LOQ	<LOQ	<LOQ	<LOQ	<LOQ	1.088±9	0.812±7	<LOQ	0.912404	0.019±14	<LOQ	2.57116	1.944±4	<LOQ	<LOQ
EM0716_Inf_2	16-07-2020	VCS	Influent	<LOQ	4.541±5	0.228±9	<LOQ	88.5326	6.40864	46.4502	0.277±9	<LOQ	<LOQ	0.019±8	0.879041	0.663±23	<LOQ	0.134±11	<LOQ	1.241±28	<LOQ	<LOQ	<LOQ	97.637±2	0.173±18	1.238±6	<LOQ	0.073±5	0.090±4	<LOQ	0.097±32	1.132±6	<LOQ	<LOQ	<LOQ	1.63217	<LOQ	<LOQ	<LOQ	1.310±12	1.126±6	7.5855	1.18537	0.033±8	<LOQ	1.69633	3.166±6	<LOQ	0.173±2
EM0707	07-07-2020	VCS	Effluent	0.495643	1.786±3	0.136±2	<LOQ	<LOQ	0.162678	<LOQ	<LOQ	0.00719371	<LOQ	0.032±3	<LOQ	0.062	0.002±126	0.066±17	<LOQ	<LOQ	1.2006	<LOQ	<LOQ	0.122±16	0.187±4	0.835±4	<LOQ	0.060±3	0.031±8	0.024±26	0.023±8	0.669±1	<LOQ	0.473282	0.178±2	<LOQ	<LOQ	<LOQ	<LOQ	0.474±7	0.152±17	<LOQ	0.347327	0.028±7	<LOQ	2.17066	1.255±2	<LOQ	<LOQ
EM0714	14-07-2020	VCS	Effluent	0.430423	1.902±4	0.073±9	<LOQ	<LOQ	0.1389	<LOQ	<LOQ	<LOQ	0.014±10	0.027±8	<LOQ	<LOQ	<LOQ	0.085±6	<LOQ	<LOQ	1.14506	<LOQ	<LOQ	0.106±19	0.283±4	1.040±3	<LOQ	0.090±1	0.026±16	0.028±8	0.027±4	0.898±2	<LOQ	0.474152	0.367±6	<LOQ	<LOQ	<LOQ	<LOQ	0.854±11	<LOQ	<LOQ	0.263728	0.036±3	<LOQ	1.89116	1.174±1	<LOQ	<LOQ
EM0716	16-07-2020	VCS	Effluent	0.430256	2.382±3	0.080±4	<LOQ	<LOQ	0.200028	<LOQ	<LOQ	<LOQ	0.013±14	0.031±6	<LOQ	0.065	<LOQ	0.079±18	<LOQ	<LOQ	1.45529	0.008±12	0.130611	0.105±24	0.254±8	0.834±1	<LOQ	0.075±13	0.026±11	0.025±13	0.028±1	0.745±1	<LOQ	<LOQ	0.248±9	<LOQ	<LOQ	<LOQ	<LOQ	0.546±9	<LOQ	<LOQ	0.327428	0.032±4	<LOQ	4.31765	1.242±2	<LOQ	<LOQ
EM0721	21-07-2020	VCS	Effluent	0.519138	1.817±1	0.092±2	2.78159	<LOQ	0.272923	<LOQ	<LOQ	0.00893726	0.021±13	0.030±8	0.352579	<LOQ	<LOQ	0.082±14	<LOQ	<LOQ	1.63345	0.022±3	0.455786	0.098±5	0.304±3	1.219±3	<LOQ	0.081±3	0.029±10	0.035±4	0.027±14	1.202±2	<LOQ	0.184886	0.275±15	<LOQ	<LOQ	<LOQ	<LOQ	0.571±6	<LOQ	<LOQ	0.323562	0.034±2	<LOQ	6.13319	1.140±	<LOQ	<LOQ
NV0707	07-07-2020	VCS	Effluent	0.327954	0.471±2	0.176±5	3.06792	<LOQ	0.139434	<LOQ	<LOQ	0.00682658	0.013±22	0.018±7	<LOQ	<LOQ	<LOQ	0.033±5	<LOQ	<LOQ	0.94193	<LOQ	<LOQ	0.092±24	0.169±6	0.838±9	<LOQ	0.052±5	0.015±10	0.022±36	0.017±45	0.614±2	<LOQ	0.316635	0.195±7	<LOQ	<LOQ	<LOQ	<LOQ	0.353±8	<LOQ	<LOQ	0.309343	0.016±5	<LOQ	5.32503	0.650±2	<LOQ	0.100±5
NV0716	16-07-2020	VCS	Effluent	0.389755	0.433±7	0.098±2	<LOQ	<LOQ	0.219289	<LOQ	<LOQ	0.0068727	0.027±11	0.009±8	0.360118	<LOQ	<LOQ	0.050±10	<LOQ	<LOQ	1.60744	<LOQ	0.118243	<LOQ	0.291±3	1.314±4	<LOQ	0.078±7	0.009±19	0.033±6	0.014±47	1.470±2	<LOQ	0.621078	0.311±5	<LOQ	<LOQ	<LOQ	<LOQ	0.439±5	0.126	<LOQ	0.429282	0.035±3	<LOQ	4.05144	0.569±1	<LOQ	0.088±14
NE0714_Inf	14-07-2020	VCS	Influent	<LOQ	1.139±5	0.279±4	<LOQ	90.3108	4.86783	30.9903	0.364±3	<LOQ	<LOQ	0.128±7	2.38688	0.866±1	<LOQ	0.161±10	<LOQ	1.979±13	0.700036	<LOQ	<LOQ	110.446±3	0.242±19	1.456±3	<LOQ	0.157±1	0.046±10	<LOQ	0.178±3	1.329±6	<LOQ	2.83701	<LOQ	2.0366	<LOQ	<LOQ	<LOQ	2.022±4	2.584±3	9.27611	2.78064	0.031±7	<LOQ	3.38871	4.272±2	<LOQ	0.213
NE0716_Inf	16-07-2020	VCS	Influent	<LOQ	0.904±4	0.099±29	<LOQ	98.7715	2.39594	31.2072	0.395±6	<LOQ	<LOQ	0.029±14	1.6891	<LOQ	<LOQ	0.121±14	<LOQ	<LOQ	0.638714	<LOQ	0.11239	111.297±1	0.121±48	0.710±5	<LOQ	0.085±6	0.097±4	0.177±79	0.110±13	1.788±4	<LOQ	<LOQ	<LOQ	1.52797	<LOQ	<LOQ	<LOQ	1.649±5	2.395±3	7.31871	1.65232	0.021±14	<LOQ	3.12969	2.631±4	<LOQ	0.399±1
NE0714	14-07-2020	VCS	Effluent	0.525993	0.804±1	0.065±5	<LOQ	<LOQ	0.131664	<LOQ	<LOQ	<LOQ	0.034±3	0.047±4	<LOQ	<LOQ	<LOQ	0.058±3	<LOQ	<LOQ	1.09685	<LOQ	0.101264	<LOQ	0.398±4	1.284±2	<LOQ	0.168±2	<LOQ	0.038±19	0.034±14	0.998±	<LOQ	<LOQ	0.514±5	<LOQ	0.004±14	<LOQ	<LOQ	0.695±9	<LOQ	<LOQ	0.277256	0.036±2	<LOQ	3.87964	1.502±1	<LOQ	<LOQ
NEO716	16-71-2020	VCS	Effluent	0.542305	0.518±1	0.080±1	<LOQ	<LOQ	0.166617	<LOQ	<LOQ	0.00804273	0.019±24	0.034±6	<LOQ	<LOQ	<LOQ	0.048±15	<LOQ	<LOQ	1.16242	<LOQ	0.249033	<LOQ	0.280±6	0.754±3	<LOQ	0.122±5	<LOQ	0.025±7	0.031±10	0.769±1	<LOQ	1.20464	0.296±11	<LOQ	0.003±13	<LOQ	<LOQ	0.495±5	<LOQ	<LOQ	0.286592	0.024±6	<LOQ	4.10064	0.955±3	0.896±6	0.936±3
NE0721	21-07-2020	VCS	Effluent	0.32439	1.242±2	0.076±12	3.99827	<LOQ	0.478955	<LOQ	<LOQ	<LOQ	0.029±7	0.042±4	0.377679	<LOQ	<LOQ	0.060±14	<LOQ	<LOQ	1.88689	<LOQ	0.423291	<LOQ	0.341±4	1.146±4	<LOQ	0.163±3	0.006±11	0.035±14	0.030±5	1.805±2	<LOQ	0.235361	0.490±11	<LOQ	<LOQ	<LOQ	<LOQ	0.654±3	<LOQ	<LOQ	0.456085	0.024±4	<LOQ	2.87771	1.296±2	<LOQ	0.129±2
NE0707	07-07-2020	VCS	Effluent	0.496709	0.698±7	0.118±4	3.30329	0.708217	0.148201	<LOQ	<LOQ	0.00760644	0.019±15	0.054±5	<LOQ	<LOQ	<LOQ	0.041±10	<LOQ	<LOQ	1.17773	0.011±4	0.129971	<LOQ	0.316±5	1.371±4	<LOQ	0.147±3	0.006±14	0.021±39	0.031±5	0.893±1	<LOQ	0.359394	0.405±13	<LOQ	0.016±11	<LOQ	<LOQ	0.648±9	0.107±11	<LOQ	0.338046	0.029±6	<LOQ	1.97569	1.702±3	<LOQ	0.181±4
OT0714	14-07-2020	VCS	Effluent	0.333728	0.631±2	0.213±2	3.3423	<LOQ	0.352486	<LOQ	<LOQ	0.00658794	0.019±9	0.029±6	<LOQ	0.134±6	<LOQ	0.045±18	0.009±20	4.014±6	1.69833	<LOQ	0.105157	<LOQ	0.261±5	0.835±3	<LOQ	0.084±1	0.004±11	0.035±22	0.024±28	0.929±3	<LOQ	0.759382	0.649±3	<LOQ	<LOQ	<LOQ	<LOQ	1.161±12	0.115±9	<LOQ	0.579035	0.029±5	<LOQ	3.75798	2.079±2	<LOQ	<LOQ
OT0721	21-07-2020	VCS	Effluent	0.33226	1.400±2	0.396±3	<LOQ	<LOQ	0.231207	<LOQ	<LOQ	0.00730499	0.029±12	0.036±1	0.404877	0.136±21	0.003±19	0.045±15	0.012±11	3.875±10	1.55508	<LOQ	0.214068	<LOQ	0.207±3	1.302±2	<LOQ	0.080±1	0.004±7	0.083±8	0.036±6	3.635±1	<LOQ	0.173338	0.827±3	<LOQ	<LOQ	<LOQ	<LOQ	1.011±4	0.194±15	<LOQ	0.515118	0.016±4	<LOQ	3.5374	2.876±2	<LOQ	0.148±6
SO0714	14-07-2020	VCS	Effluent	0.550733	0.402±3	0.241±5	2.88802	<LOQ	0.249118	<LOQ	<LOQ	<LOQ	0.034±15	0.016±10	<LOQ	0.055	<LOQ	0.063±18	<LOQ	<LOQ	1.2829	<LOQ	0.12128	0.174±14	0.224±6	0.935±3	<LOQ	0.066±3	0.012±37	0.035±15	0.032±17	1.169±2	<LOQ	0.427923	0.608±7	<LOQ	<LOQ	0.011±29	<LOQ	0.806±10	0.418±8	<LOQ	0.55935	0.047±8	<LOQ	2.89929	0.685±1	<LOQ	<LOQ
SO0721	21-07-2020	VCS	Effluent	0.415604	0.262±2	0.169±1	<LOQ	<LOQ	0.259549	0.444565	<LOQ	0.00714345	0.013±22	0.005±16	0.442693	0.085±29	<LOQ	0.059±6	<LOQ	<LOQ	1.17824	<LOQ	0.118986	0.354±3	0.128±4	0.776±9	<LOQ	0.046±3	0.026±8	0.012±132	0.020±13	0.747±2	<LOQ	0.195384	0.498±8	<LOQ	<LOQ	<LOQ	<LOQ	0.691±5	0.478±9	<LOQ	0.615974	0.035±3	<LOQ	5.75419	0.643±3	<LOQ	<LOQ
			Comments																											Difficuelt to integrate influent samples, lot of inteference!					Similar small inteference on all effluent samples, not expected to have high influence on result.
[truncated: 34 more columns]

## Sheet: Detected_Compounds
Analyte	CAS-nr	Formula	Log Kow	ISTD	LOQ (Effluent)	LOQ (Influent)	Lowest calibration point (µg/L)	Highest calibration point (µg/L)	Measured by	Quantification ion (LC)	Retention time 1st dimension (min)	Retention time 2nd dimension - only GCxGC (sec)
Mirtazapine	61337-67-5	C17H19N3	1.53195	Hydroxy-Atrazin-D5	0.0105	0.0525	0.525	10.5	LC-(POS)-QTOF	266.165	3.74
Irbesartan	138402-11-6	C25H28N6O	3.88985	Simazin-D10	0.0021	0.0105	0.105	10.5	LC-(POS)-QTOF	429.24	5.97
1,2,3-Benzotriazole	95-14-7	C6H5N3	1.43928	Hydroxy-Atrazin-D5	0.105	0.525	2.625	100	LC-(POS)-QTOF	120.056	3.85
Clozapine	5786-21-0	C18H19ClN4	3.22978	Hydroxy-Atrazin-D5	0.0105	0.0525	0.525	30	LC-(POS)-QTOF	327.137	4.2
Thiabendazole	148-79-8	C10H7N3S	2	Hydroxy-Atrazin-D5	0.5	2.5	25	100	LC-(POS)-QTOF	202.043	3.38
Boscalid	188425-85-6	C18H12Cl2N2O	4	Metolachlor-d6(propyl-d6)	0.5	2.5	25	100	LC-(POS)-QTOF	343.04	9.37
Paclobutrazole	266-325-7	C15H20ClN3O	3.36	Terbuthylazine-d5(ethyl-d5)	0.5	2.5	25	100	LC-(POS)-QTOF	294.137	8.14
Diatrizoic acid	117-96-4	C11H9I3N2O4	2.6	Hydroxy-Atrazin-D5	0.21	1.05	5.25	100	LC-(POS)-QTOF	360.968	2.89
1,3-Diphenylguanidine	102-06-7	C13H13N3	2.95911	Hydroxy-Atrazin-D5	0.00105	0.00525	2.625	100	LC-(POS)-QTOF	212.118	3.81
Losartan	114798-26-4	C22H23ClN6O	4.01	Atrazin-D5	0.0105	0.0525	2.625	100	LC-(POS)-QTOF	423.169	6.385
Isoproturon	34123-59-6	C12H18N2O	2.6855	Isoproturon-D6	0.0105	0.0525	0.525	100	LC-(POS)-QTOF	207.149	6.97
N,N-Diethyl-3-methylbenzamide (DEET)	134-62-3	C12H17NO	2.18358	Isoproturon-D6	0.0021	0.0105	5.25	100	LC-(POS)-QTOF	192.138	6.88
Clarithromycin	81103-11-9	C38H69NO13	3.15975	Simazin-D10	0.0042	0.021	1.05	60	LC-(POS)-QTOF	748.484	5.89
Cetirizine	83881-51-0	C21H25ClN2O3	1.70256	Atrazin-D5	0.0525	0.2625	1.05	100	LC-(POS)-QTOF	389.163	6.07
Carbamazepine	298-46-4	C15H12N2O	2.44874	Carbamazepine-D8	0.021	0.105	1.05	60	LC-(POS)-QTOF	237.102	5.84
Trimethoprim	738-70-5	C14H18N4O3	0.73	Hydroxy-Atrazin-D5	0.0123522	0.061761	0.61761	12.3522	LC-(POS)-QTOF	291.145	3.54
Epoxiconazole	135319-73-2	C17H13ClFN3O	3.47	Metolachlor-d6(propyl-d6)	0.5	2.5	25	100	LC-(POS)-QTOF	330.08	9.22
4-(trifluoromethyl)-phenol (TFMP)	33252-63-0	C6H4F3NO	0.71	Hydroxy-Atrazin-D5	0.0166667	0.0833333	0.833333	16.6667	LC-(POS)-QTOF	164.032	4.06
Acridine	260-94-6	C13H9N	3.40075	Hydroxy-Atrazin-D5	0.0105	0.0525	0.105	5.25	LC-(POS)-QTOF	180.081	3.62
Atrazine	1912-24-9	C8H14ClN5	2.61148	Atrazin-D5	0.0017346	0.008673	0.08673	2.16825	LC-(POS)-QTOF	216.101	6.69
Metconazole	125116-23-6	C17H22ClN3O	4.19	Metolachlor-d6(propyl-d6)	0.0096936	0.048468	0.48468	9.6936	LC-(POS)-QTOF	320.152	10.07
Metribuzin	21087-64-9	C8H14N4OS	1.49	Simazin-D10	0.100506	0.50253	10.0506	95.72	LC-(POS)-QTOF	215.096	5.91
Pirimicarb	23103-98-2	C11H18N4O2	1.4	Hydroxy-Atrazin-D5	0.0082404	0.041202	0.41202	8.2404	LC-(POS)-QTOF	239.15	3.85
Tebuconazol	107534-96-3	C16H22ClN3O	3.69972	Metolachlor-d6(propyl-d6)	0.0105	0.0525	0.525	10.5	LC-(POS)-QTOF	308.152	9.53
Sulfamethizol	144-82-1	C9H10N4O2S2	0.41	Hydroxy-Atrazin-D5	0.0525	0.2625	1.05	100	LC-(POS)-QTOF	271.032	4.04
Propranolol	318-98-9	C16H22ClNO2	0.165576	Simazin-D10	0.0021	0.0105	0.525	30	LC-(POS)-QTOF	296.141	4.64
Naproxen	22204-53-1	C14H14O3	3.18037	Terbuthylazine-d5(ethyl-d5)	0.021	0.105	0.525	10.5	LC-(POS)-QTOF	231.102	7.73
Metoprolol	37350-58-6	C15H25NO3	1.69	Hydroxy-Atrazin-D5	0.0021	0.0105	2.625	100	LC-(POS)-QTOF	268.191	3.9
Diclofenac	15307-86-5	C14H11Cl2NO2	4.51997	Metolachlor-d6(propyl-d6)	0.105	0.525	2.625	100	LC-(POS)-QTOF	296.024	9.73
Erythrocin	114-07-8	C37H67NO13	3.0596	Simazin-D10	0.0105	0.0525	0.525	10.5	LC-(POS)-QTOF	734.469	4.82
Azithromycin	83905-01-5	C38H72N2O12	4.01868	Hydroxy-Atrazin-D5	0.021	0.105	2.625	30	LC-(POS)-QTOF	749.516	3.9
Clindamycin	18323-44-9	C18H33ClN2O5S	2.157	Hydroxy-Atrazin-D5	0.0105	0.0525	0.525	30	LC-(POS)-QTOF	425.187	4.14
O-desmethylvenlafaxine	93413-62-8	C16H25NO2	2.72	Hydroxy-Atrazin-D5	0.0105	0.0525	2.625	100	LC-(POS)-QTOF	264.196	3.92
Citalopram	59729-33-8	C20H21FN2O	3.74	Simazin-D10	0.0042	0.021	2.1	21	LC-(POS)-QTOF	325.171	5.09
Valsartan	137862-53-4	C24H29N5O3	0.902631	Terbuthylazine-d5(ethyl-d5)	0.0105	0.0525	0.525	50	LC-(POS)-QTOF	436.234	8.29
Amitriptyline	50-48-6	C20H23N	4.95	Simazin-D10	0.00105	0.00525	1.05	50	LC-(POS)-QTOF	278.19	6.01
Caffeine	58-08-2	C8H10N4O2	0.16	Hydroxy-Atrazin-D5	0.0692	0.346	1.66667	50	LC-(POS)-QTOF	195.088	3.46
Azoxystrobin	131860-33-8	C22H17N3O5	1.58	Metolachlor-d6(propyl-d6)	0.0080556	0.040278	0.080556	8.0556	LC-(POS)-QTOF	404.124	9.16
Gabapentin	60142-96-3	C9H17NO2	-1.10005	Hydroxy-Atrazin-D5	0.105	0.525	2.625	100	LC-(POS)-QTOF	172.133	3.28
Venlafaxine	93413-69-5	C17H27NO2	3.12871	Venlafaxine-d6	0.0105	0.0525	2.625	50	LC-(POS)-QTOF	278.211	4.28
Terbutryn	886-50-0	C10H19N5S	3.5607	Atrazin-D5	0.0021	0.0105	0.525	10.5	LC-(POS)-QTOF	242.143	6.14
Sulfapyridine	144-83-2	C11H11N3O2S	0.352613	Hydroxy-Atrazin-D5	0.021	0.105	2.625	100	LC-(POS)-QTOF	250.064	3.63
Sulfamethoxazole	723-46-6	C10H11N3O3S	0.890993	Simazin-D10	0.021	0.105	1.05	21	LC-(POS)-QTOF	254.059	4.65
Paracetamol	103-90-2	C8H9NO2	0.462113	Hydroxy-Atrazin-D5	0.105	0.525	10.5	200	LC-(POS)-QTOF	152.071	3.17
MCPB	94-81-5	C11H13ClO3	3.3109	DNOC-D5	0.0833333	0.416667	1.66667	50	LC-(NEG)-QTOF	227.048	7.33
Benzoic acid	532-32-1	C7H5NaO2	-1.55843	Dichlorprop-D6	0.6	3	5.25	50	LC-(NEG)-QTOF	143.011	11.21
Salicylic acid	69-72-7	C7H6O3	2.24	Bentazon-D6	0.333333	1.66667	8.33	50	LC-(NEG)-QTOF	137.024	5.16
MCPA	94-74-6	C9H9ClO3	2.52	DNOC-D5	0.6	3	10.5	100	LC-(NEG)-QTOF	199.017	7.35
Sucralose	56038-13-2	C12H19Cl3O8	-0.672426	Hydroxy-Atrazin-D5	0.105	0.525	2.625	100	LC-(NEG)-QTOF	395.007	3.78
Furosemide	54-31-9	C12H11ClN2O5S	2.02887	Bentazon-D6	0.020412	0.10206	1.0206	97.2	LC-(NEG)-QTOF	329	5.93
Sulfadiazine	68-35-9	C10H10N4O2S	-0.0886145	Dichlorprop-D6	0.50352	2.5176	8.8116	83.92	LC-(NEG)-QTOF	249.045	3.45
Atorvastatin	134523-00-5	C33H35FN2O5	6.81484	Dichlorprop-D6	0.0525	0.2625	2.625	30	LC-(NEG)-QTOF	557.246	9.56
Mecoprop	93-65-2	C10H11ClO3	3.12858	Dichlorprop-D6	0.0525	0.2625	2.625	50	LC-(NEG)-QTOF	213.032	8.23
Saccharin	81-07-2	C7H5NO3S	0.45	Hydroxy-Atrazin-D5	0.0166667	0.0833333	4.16667	50	LC-(NEG)-QTOF	181.992	3.39
4-nitrophenol	100-02-7	C6H5NO3	1.91211	Bentazon-D6	0.0333333	0.166667	1.66667	16.6667	LC-(NEG)-QTOF	138.02	5.16
Propiconazole	60207-90-1	C15H17Cl2N3O2	4.13	Metolachlor-d6(propyl-d6)	0.0166667	0.0833333	0.833333	8.3333	LC-(NEG)-QTOF	340.063	10.29
Terbutylazin	5915-41-3	C9H16ClN5	3.20992	Hydroxy-Atrazin-D5	0.0080934	0.040467	0.40467	8.0934	LC-(POS)-QTOF	230.117	8.37
Prosulfocarb	52888-80-9	C14H21NOS	4.23	Metolachlor-d6(propyl-d6)	0.009345	0.046725	0.09345	9.345	LC-(POS)-QTOF	252.142	12.73
Phenol	108-95-2	C6H6O	1.51	Phenol-D6	3.1662	3.04106	0.0190294	190294	GCxGC-QTOF	66.0491	11.35	1.18
Aniline	2348-49-4	C6H7N	1.08	Aniline-D5	0.342349	0.30592	0.0174538	174538	GCxGC-QTOF	66.0465	11.35	1.52
3-Methylphenol	108-39-4	C7H8O	1.94	Phenol-D6	0.348672	1.9848	0.00820296	82030	GCxGC-QTOF	108.058	15.31	1.77
2-Phenoxyethanol	122-99-6	C8H10O2	1.1	Phenol-D6	0.613003	5.96747	0.0191185	191185	GCxGC-QTOF	138.068	21.85	2.82
Benzothiazole	95-16-9	C7H5NS	2.17	Phenol-D6	0.314935	0.505984	0.0220189	195830	GCxGC-QTOF	68.9788	22.08	3.29
Indole	120-72-9	C8H7N	2.05	Indole-D7	0.167312	0.263786	0.0158043	158043	GCxGC-QTOF	63.0235	25	3.55
3-Methylindole	83-34-1	C9H9N	2.6	Indole-D7	0.122764	0.945196	0.0197802	154882	GCxGC-QTOF	103.053	29.08	3.55
Butylated Hydroxytoluene	128-37-0	C15H24O	5.03	Phenol-D6	0.0997684	0.556566	0.0186036	186036	GCxGC-QTOF	145.101	34.33	1.65
Diethyl Phthalate	84-66-2	C12H14O4	2.7	Phenol-D6	0.504145	1.20386	0.0261173	261173	GCxGC-QTOF	121.028	37.48	3.12
Ibuprofen	15687-27-1	C13H18O2	3.79	Ibuprofen-D3	1.45396	4.73837	0.0194324	194324	GCxGC-QTOF	206.131	38.53	2.19
Tetradecanoic acid	544-63-8	C14H28O2	5.98	Palmitic Acid-C13	n.d.	47.8895	0.0212561	212561	GCxGC-QTOF	228.209	43.55	1.48
Pentachlorophenol	87-86-5	C6HCl5O	4.74	Ibuprofen-D3	0.708097	2.76226	0.0260852	260852	GCxGC-QTOF	164.906	43.78	3.84
4-nonyl phenol	104-40-5	C15H24O	5.99	Indole-D7	0.00651922	0.114177	0.000397037	3970	GCxGC-QTOF	107.048	47.4	2.28
Theobromine	519-41-5	C7H8N4O2	-0.05	Caffeine-D9	8.16604	26.1548	0.000647941	6479	GCxGC-QTOF	137.058	47.16	6.33
1,7-Dimethylxanthine	611-59-6	C7H8N4O2	-0.39	Caffeine-D9	2.65243	32.9557	0.00128148	12815	GCxGC-QTOF	123.042	47.86	6.33
Lidocaine	137-58-6	C14H22N2O	1.66	Lidocaine-D10	0.834544	0.926791	0.0185926	185926	GCxGC-QTOF	58.0651	48.33	2.79
Dibutyl Phthalate	84-74-2	C16H22O4	4.61	Fluoranthene-D10	0.157576	0.966323	0.0187207	187207	GCxGC-QTOF	223.096	50.43	2.62
9-Methylacridine	611-64-3	C14H11N	3.87	Lidocaine-D10	0.172489	0.117095	0.000377778	3778	GCxGC-QTOF	83.5348	50.9	4.39
Palmitic Acid	57-10-3	C16H32O2	6.96	Palmitic Acid-C13	n.d.	13.707	0.0179413	179413	GCxGC-QTOF	256.24	50.31	1.39
Oleic Acid	112-80-1	C18H34O2	7.73	Palmitic Acid-C13	n.d.	171.908	0.0191052	191052	GCxGC-QTOF	282.256	55.8	1.56
Fluoranthene	206-44-0	C16H10	4.93	Fluoranthene-D10	0.0354508	0.123349	0.00722333	72233	GCxGC-QTOF	101.038	53.46	4.05

## Sheet: Non-detected_Compounds
Analyte	CAS-Nr	Chemical Formula	Mass for Quantification	RT	LOQ (Effluent)	LOQ (Influent)	Measured by
11H-Benzo[a]carbazole	239-01-0	C16H11N	218.096	11.63	0.021	0.105	LC-(POS)-QTOF
1-Aminobenzotriazole	1614-12-6	C6H6N4	135.067	3.68	0.0525	0.2625	LC-(POS)-QTOF
1-Hydroxybenzotriazole	2592-95-2	C6H5N3O	136.051	3.33	0.105	0.525	LC-(POS)-QTOF
2,3,6,7-Tetramethylcarbazole	17447-85-7	C16H17N	224.143	13.25	0.0525	0.2625	LC-(POS)-QTOF
2-C-6-MPP	35851-12-8	C10H11ClO3	213.032	8.24	1	5	LC-(NEG)-QTOF
2-tert-Butyl-1H-indole	1805-65-8	C12H15N	174.128	11.06	1	5	LC-(POS)-QTOF
5-Ethyl-7-methyl-benzo[b]carbazole	4133-22-6	C19H17N	260.143	15.32	0.021	0.105	LC-(POS)-QTOF
8,10-Dimethyl-Benzo(a)acridine	53-69-0	C19H15N	258.128	10.65	0.0105	0.0525	LC-(POS)-QTOF
8-Methyl-11(H)-benzo[a]carbazole	21064-33-5	C17H13N	232.112	12.73	0.021	0.105	LC-(POS)-QTOF
Acephate	30560-19-1	C4H10NO3PS	182.005	2.95	0.5	2.5	LC-(NEG)-QTOF
Acetamiprid	135410-20-7	C10H11ClN4	223.075	4.56	0.00105	0.00525	LC-(POS)-QTOF
AE0542291		C13H9F3N2O2	283.069	6.86	0.0166667	0.0833333	LC-(POS)-QTOF
AEB107137	36701-89-0	C13H8F3NO3	284.053	7.46	0.0166667	0.0833333	LC-(POS)-QTOF
Alachlor ESA Peak 2	142363-53-9	C14H21NO5S	314.107	5.15	0.0166667	0.0833333	LC-(NEG)-QTOF
Alachlor ESA Peak 1	142363-53-9	C14H21NO5S	314.107	5.03	0.0166667	0.0833333	LC-(NEG)-QTOF
AMBA	393085-45-5	C8H9NO4S	214.018	3.94	0.00166667	0.00833333	LC-(NEG)-QTOF
Amidosulfuron	120923-37-7	C9H15N5O7S2	370.049	6.77	0.09681	0.48405	LC-(POS)-QTOF
Amino parathion	670222	C10H16NO3PS	262.066	5.89	0.00333333	0.0166667	LC-(POS)-QTOF
Atrazin-2-Hydroxy	2163-68-0	C8H15N5O	198.135	3.5	0.0166667	0.0833333	LC-(POS)-QTOF
Atrazin-desiso-propyl	1007-28-9	C5H8ClN5	174.054	6.69	0.0333333	0.166667	LC-(POS)-QTOF
Azaconazole	60207-31-0	C12H11Cl2N3O2	300.03	7.04	0.5	2.5	LC-(POS)-QTOF
Azinphos-ethyl	2642-71-9	C12H16N3O3PS2	346.044	10.4	0.5	2.5	LC-(POS)-QTOF
BAM	2008-58-4	C7H5Cl2NO	189.982	9.46	0.0833333	0.416667	LC-(POS)-QTOF
Benalaxyl	71626-11-4	C20H23NO3	326.175	10.97	0.5	2.5	LC-(POS)-QTOF
Benzeneacetic acid	17303-65-0	C8H8O2	136.052	1st dim: 23.36 min (2nd dim: 2.53 sec)	n.d.	78.1499	GCxGC-QTOF
Benzo(h)quinoline	230-27-3	C13H9N	180.081	6.83	0.0105	0.0525	LC-(POS)-QTOF
Benzyldimethylamine	103-83-3	C9H13N	136.112	2.86	0.6	3	LC-(POS)-QTOF
Bifenox free acid	53774-07-5	C13H7Cl2NO5	325.963	9.89	0.0166667	0.0833333	LC-(NEG)-QTOF
Bispyribac	125401-92-5	C19H17N4NaO8	453.102	8.19	0.5	2.5	LC-(POS)-QTOF
Bromacil	314-40-9	C9H13BrN2O2	204.961	5.42	0.8008	4.004	LC-(POS)-QTOF
Bromoxynil	1689-84-5	C7H3Br2NO	273.851	7.13	0.0166667	0.0833333	LC-(NEG)-QTOF
Bromuconazole	116255-48-2	C13H12BrCl2N3O	375.961	8.85	0.5	2.5	LC-(POS)-QTOF
Bupirimate	41483-43-6	C13H24N4O3S	317.164	7.48	0.00105	0.00525	LC-(POS)-QTOF
Buprofezin	69327-76-0	C16H23N3OS	306.163	9.4	0.5	2.5	LC-(POS)-QTOF
Carbazole	86-74-8	C12H9N	168.081	9.48	0.105	0.525	LC-(POS)-QTOF
Carbendazim	10605-21-7	C9H9N3O2	192.077	3.27	0.015561	0.077805	LC-(POS)-QTOF
Carbofuran	1563-66-2	C12H15NO3	222.112	6.33	0.168756	0.84378	LC-(POS)-QTOF
Carboxin	5234-68-4	C12H13NO2S	236.074	6.97	0.5	2.5	LC-(POS)-QTOF
Carfentrazone-ethyl	128639-02-1	C15H14Cl2F3N3O3	412.044	10.93	0.5	2.5	LC-(POS)-QTOF
CGA108906	104390-56-9	C14H17NO6	296.113	4.38	0.166666	0.83333	LC-(POS)-QTOF
CGA369873	1418095-08-5	C10H13NO4S	244.064	3.74	0.0833333	0.416667	LC-(POS)-QTOF
CGA62826	87764-37-2	C14H19NO4	266.139	5.58	0.00333333	0.0166667	LC-(POS)-QTOF
Chlorantraniliprole	500008-45-7	C18H14BrCl2N5O2	481.978	7.99	0.5	2.5	LC-(POS)-QTOF
Chlorfenvinphos	470-90-6	C12H14Cl3O4P	358.977	10.71	0.015519	0.077595	LC-(POS)-QTOF
Chloridazon	1698-60-8	C10H8ClN3O	222.043	4.33	0.00882	0.0441	LC-(POS)-QTOF
Chlorotoluron	15545-48-9	C10H13ClN2O	213.079	6.57	0.00105	0.00525	LC-(POS)-QTOF
Chloroxuron	1982-47-4	C15H15ClN2O2	291.089	8.92	0.5	2.5	LC-(POS)-QTOF
Chlorpyrifos	2921-88-2	C9H11Cl3NO3PS	349.934	13.91	0.5	2.5	LC-(POS)-QTOF
Chlorthiamid	1918-13-4	C7H5Cl2NS	205.959	5.89	0.166666	0.83333	LC-(POS)-QTOF
Cimetidin	51481-61-9	C10H16N6S	253.123	2.98	0.0525	0.2625	LC-(POS)-QTOF
CL153815		C13H8F3NO3	284.053	7.46	0.0166667	0.0833333	LC-(POS)-QTOF
Clethodim	99129-21-2	C17H26ClNO3S	360.139	12.88	0.5	2.5	LC-(POS)-QTOF
Clomazone	81777-89-1	C12H14ClNO2	240.079	7.9	0.021126	0.10563	LC-(POS)-QTOF
Clotrimazole	23593-75-1	C22H17ClN2	345.115	6.48	0.0105	0.0525	LC-(POS)-QTOF
Coffeine	58-08-2	C8H10N4O2	195.088	3.46	0.0166667	0.0833333	LC-(POS)-QTOF
Coumaphos	56-72-4	C14H16ClO5PS	363.022	11.74	0.5	2.5	LC-(POS)-QTOF
Cyanazine	21725-46-2	C9H13ClN6	241.096	5.72	0.0166667	0.0833333	LC-(POS)-QTOF
CyPM	1185255-09-7	C21H15N3O5	390.108	7.41	0.0166667	0.0833333	LC-(POS)-QTOF
Cyproconazole	94361-06-5	C15H18ClN3O	292.121	9.08	0.5	2.5	LC-(POS)-QTOF
Cyprodinil	121552-61-2	C14H15N3	226.134	7.21	0.5	2.5	LC-(POS)-QTOF
Desethyl hydroxyatrazine	19988-24-0	C6H11N5O	170.104	2.7	0.0333333	0.166667	LC-(POS)-QTOF
Desmedipham	13684-56-5	C16H16N2O4	301.118	8.6	0.5	2.5	LC-(POS)-QTOF
Diazinon	333-41-5	C12H21N2O3PS	305.108	11.38	0.00104546	0.00522732	LC-(POS)-QTOF
Dibenz(a,h)acridine	226-36-8	C21H13N	280.112	15.48	0.0105	0.0525	LC-(POS)-QTOF
Dichlorprop	120-36-5	C9H8Cl2O3	232.978	8.26	0.0833333	0.416667	LC-(NEG)-QTOF
Dichlorvos	62-73-7	C4H7Cl2O4P	220.953	5.83	0.5	2.5	LC-(POS)-QTOF
Difenoconazole Peak 1	119446-68-3	C19H17Cl2N3O3	406.072	11.15	0.5	2.5	LC-(POS)-QTOF
Difenoconazole Peak 2	119446-68-3	C19H17Cl2N3O3	406.072	11.07	0.5	2.5	LC-(POS)-QTOF
Diflubenzuron	35367-38-5	C14H9ClF2N2O2	309.025	10.01	0.5	2.5	LC-(NEG)-QTOF
Diflufenican	83164-33-4	C19H11F5N2O2	395.081	12.34	0.0093702	0.046851	LC-(POS)-QTOF
Dimethachlor	50563-36-5	C13H18ClNO2	256.11	7.76	0.5	2.5	LC-(POS)-QTOF
Dimethachlor ESA	1231819-32-1	C13H19N1O5S1	300.091	4.19	0.00333333	0.0166667	LC-(NEG)-QTOF
Dimethoat	60-51-5	C5H12NO3PS2	230.007	4.5	0.9376	4.688	LC-(POS)-QTOF
Dimethomorph	110488-70-5	C21H22ClNO4	388.131	8.26	0.5	2.5	LC-(POS)-QTOF
Dimoxystrobin	149961-52-4	C19H22N2O3	327.17	10.31	0.5	2.5	LC-(POS)-QTOF
Diniconazole	83657-24-3	C15H17Cl2N3O	326.082	10.35	0.00105	0.00525	LC-(POS)-QTOF
Dinoseb	88-85-7	C10H12N2O5	239.067	11.2	0.0106974	0.053487	LC-(NEG)-QTOF
Dinotefuran	165252-70-0	C7H14N4O3	201.099	3.3	0.5	2.5	LC-(NEG)-QTOF
Dinoterb	1420-07-1	C10H12N2O5	239.067	11.22	0.00333333	0.0166667	LC-(NEG)-QTOF
DNOC	497-56-3	C7H6N2O5	197.02	7.76	0.0166667	0.0833333	LC-(NEG)-QTOF
Ethirimol	23947-60-6	C11H19N3O	208.146	3.89	0.5	2.5	LC-(NEG)-QTOF
Ethofumesat	26225-79-6	C13H18O5S	259.063	9.78	0.789	3.945	LC-(POS)-QTOF
EthoproP	13194-48-4	C8H19O2PS2	243.064	9.3	0.5	2.5	LC-(POS)-QTOF
Etofenprox	80844-07-1	C25H28O3	377.211	10.63	0.00105	0.00525	LC-(POS)-QTOF
Fenamiphos	22224-92-6	C13H22NO3PS	304.113	9.01	0.00105	0.00525	LC-(POS)-QTOF
Fenarimol	60168-88-9	C17H12Cl2N2O	331.04	8.82	0.00333333	0.0166667	LC-(POS)-QTOF
Fenazaquin	120928-09-8	C20H22N2O	307.18	13.48	0.00105	0.00525	LC-(POS)-QTOF
Fenbuconazole	114369-43-6	C19H17ClN4	337.121	10	0.5	2.5	LC-(POS)-QTOF
Fenhexamid	126833-17-8	C14H17Cl2NO2	302.071	9.41	0.5	2.5	LC-(POS)-QTOF
Fenpropidin	67306-00-7	C19H31N	274.253	6.86	0.00105	0.00525	LC-(POS)-QTOF
Fenpyroximate	134098-61-6	C24H27N3O4	422.207	14.08	0.5	2.5	LC-(POS)-QTOF
Flonicamid	158062-67-0	C9H6F3N3O	230.054	4.02	0.5	2.5	LC-(POS)-QTOF
Florasulam	145701-23-1	C12H8F3N5O3S	360.037	6.42	0.0166667	0.0833333	LC-(POS)-QTOF
Fluazifop-p-butyl	79241-46-6	C19H20F3NO4	384.142	13.59	0.0166667	0.0833333	LC-(POS)-QTOF
Fluazinam	79622-59-6	C13H4Cl2F6N4O4	462.944	13.41	0.5	2.5	LC-(NEG)-QTOF
Flubendiamide	272451-65-7	C23H22F7IN2O4S	681.016	10.92	0.5	2.5	LC-(NEG)-QTOF
Fludioxonil	131341-86-1	C12H6F2N2O2	247.032	8.93	0.5	2.5	LC-(NEG)-QTOF
Flufenacet	142459-58-3	C14H13F4N3O2S	364.074	10.27	0.5	2.5	LC-(POS)-QTOF
Flufenoxuron	101463-69-8	C21H11ClF6N2O3	489.044	13.96	0.5	2.5	LC-(POS)-QTOF
Flumetsulam	98967-40-9	C12H9F2N5O2S	326.052	4.84	0.5	2.5	LC-(POS)-QTOF
Fluometuron	2164-17-2	C10H11F3N2O	233.09	6.69	0.5	2.5	LC-(POS)-QTOF
Fluoxastrobin	361377-29-9	C21H16ClFN4O5	459.087	10.36	0.5	2.5	LC-(POS)-QTOF
Fluoxypyr	69377-81-7	C7H5Cl2FN2O3	254.973	5.67	0.56496	2.8248	LC-(POS)-QTOF
Flusilazole	85509-19-9	C16H15F2N3Si	316.108	9.73	0.00105	0.00525	LC-(POS)-QTOF
Flutriafol	76674-21-0	C16H13F2N3O	302.11	6.74	0.5	2.5	LC-(POS)-QTOF
Foramsulfuron	173159-57-4	C17H20N6O7S	453.119	5.56	0.5	2.5	LC-(POS)-QTOF
Forchlorfenuron	68157-60-8	C12H10ClN3O	248.059	6.75	0.5	2.5	LC-(POS)-QTOF
Fosthiazate	98886-44-3	C9H18NO3PS2	284.054	6.74	0.5	2.5	LC-(POS)-QTOF
Fuberidazole	3878-19-1	C11H8N2O	185.071	3.47	0.5	2.5	LC-(POS)-QTOF
Furalaxyl	57646-30-7	C17H19NO4	302.139	8.6	0.5	2.5	LC-(POS)-QTOF
Gemfibrozil	25812-30-0	C15H22O3	251.164	6.41	0.105	0.525	LC-(POS)-QTOF
Halofenozide	112226-61-6	C18H19ClN2O2	329.106	8.87	0.5	2.5	LC-(NEG)-QTOF
Haloxyfop	69806-34-4	C15H11ClF3NO4	362.04	10.19	0.09303	0.46515	LC-(POS)-QTOF
Hexaconazole	79983-71-4	C14H17Cl2N3O	314.082	9.94	0.00105	0.00525	LC-(POS)-QTOF
Hexaflumuron	86479-06-3	C16H8Cl2F6N2O3	460.989	12.03	0.5	2.5	LC-(POS)-QTOF
Hexazinone	51235-04-2	C12H20N4O2	253.166	5.12	0.0089124	0.044562	LC-(POS)-QTOF
Hydramethylnon	67485-29-4	C25H24F6N4	495.198	10.36	0.5	2.5	LC-(POS)-QTOF
Hydrocinnamic acid	501-52-0	C9H10O2	150.068	1st dim: 27.10 min (2nd dim: 2.66 sec)	n.d.	231.004	GCxGC-QTOF
Imidacloprid	138261-41-3	C9H10ClN5O2	256.06	4.38	0.5	2.5	LC-(POS)-QTOF
Indoxacarb	173584-44-6	C22H17ClF3N3O7	528.078	12.51	0.00105	0.00525	LC-(POS)-QTOF
Ioxynil	1689-83-4	C7H3I2NO	369.823	8.14	0.00333333	0.0166667	LC-(NEG)-QTOF
Ipconazole	125225-28-7	C18H24ClN3O	334.168	11.09	0.5	2.5	LC-(POS)-QTOF
Iprovalicarb	140923-17-7	C18H28N2O3	321.217	8.81	0.5	2.5	LC-(POS)-QTOF
Isoprothiolane	50512-35-1	C12H18O4S2	291.072	8.92	0.5	2.5	LC-(POS)-QTOF
Isoxaben	82558-50-7	C18H24N2O4	333.181	9.73	0.5	2.5	LC-(POS)-QTOF
Ivermectine	70288-86-7	C48H74O14	875.515	16.94	0.5	2.5	LC-(POS)-QTOF
Lenacil	2164-8-1	C13H18N2O2	233.13	5.85	0.039039	0.195195	LC-(NEG)-QTOF
Linuron	330-55-2	C9H10Cl2N2O2	249.019	8.75	0.04074	0.2037	LC-(POS)-QTOF
Lufenuron	103055-07-8	C17H8Cl2F8N2O3	508.971	13.25	0.5	2.5	LC-(NEG)-QTOF
Mandipropamid	374726-62-2	C23H22ClNO4	412.131	9.4	0.5	2.5	LC-(POS)-QTOF
Mepanipyrim	110235-47-7	C14H13N3	224.118	9.51	0.00105	0.00525	LC-(POS)-QTOF
Mesosulfuron-methyl	208465-21-8	C17H21N5O9S2	504.085	7.14	0.00105	0.00525	LC-(POS)-QTOF
Metalaxyl-M	57837-19-1	C15H21NO4	280.154	6.96	0.0151872	0.075936	LC-(POS)-QTOF
Metamintron-desamino	36993-94-9	C10H9N3O	188.082	3.97	0.00333333	0.0166667	LC-(POS)-QTOF
Metamitron	41394-05-2	C10H10N4O	203.093	4.17	0.0092988	0.046494	LC-(POS)-QTOF
Methabenzthiazuron	18691-97-9	C10H11N3OS	222.07	6.32	0.0333333	0.166667	LC-(POS)-QTOF
Methoxyfenozide	161050-58-4	C22H28N2O3	367.203	9.75	0.5	2.5	LC-(NEG)-QTOF
Metobromuron	3060-89-7	C9H11BrN2O2	259.008	7.48	0.00105	0.00525	LC-(POS)-QTOF
Metolachlor	51218-45-2	C15H22ClNO2	284.141	7.66	0.8544	4.272	LC-(POS)-QTOF
Metolachlor	51218-45-2	C15H22ClNO2	284.141	10.05	0.0228816	0.114408	LC-(POS)-QTOF
Metolachlor ESA	171118-09-5	C15H23NO5S	328.122	5.03	0.0166667	0.0833333	LC-(NEG)-QTOF
Metoxuron	19937-59-8	C10H13ClN2O2	229.074	5.17	0.0091896	0.045948	LC-(POS)-QTOF
Metrafenone	220899-03-6	C19H21BrO5	409.065	12.51	0.00105	0.00525	LC-(POS)-QTOF
Metribuzin-desamino	35045-02-4	C8H13N3OS	198.071	5.05	0.0166667	0.0833333	LC-(NEG)-QTOF
Metribuzin-desamino-diketo	52236-30-3	C7H11N3O2	168.078	4.65	0.166666	0.83333	LC-(NEG)-QTOF
Metribuzin-diketo	56507-37-0	C7H12N4O2	183.089	4.47	0.0833333	0.416667	LC-(NEG)-QTOF
Metsulfuron-methyl	74223-64-6	C14H15N5O6S	382.082	6.11	0.0086226	0.043113	LC-(POS)-QTOF
Metsulfuron-methyl	74223-64-6	C14H15N5O6S	380.067	6.11	0.086226	0.43113	LC-(NEG)-QTOF
Molinate	2212-67-1	C9H17NOS	188.11	9.06	0.5	2.5	LC-(POS)-QTOF
Monuron	150-68-5	C9H11ClN2O	199.063	5.58	0.0166667	0.0833333	LC-(POS)-QTOF
Moxidectin	113507-06-5	C37H53NO8	640.384	16.3	0.00105	0.00525	LC-(POS)-QTOF
Myclobutanil	88671-89-0	C15H17ClN4	289.121	9.19	0.00105	0.00525	LC-(POS)-QTOF
Napropamid	15299-99-7	C17H21NO2	272.165	9.52	0.0067914	0.033957	LC-(POS)-QTOF
Nicosulfuron	111991-09-4	C15H18N6O6S	409.094	5.21	0.5	2.5	LC-(NEG)-QTOF
Nitenpyram	150824-47-8	C11H15ClN4O2	271.096	3.58	0.5	2.5	LC-(POS)-QTOF
Norfloxacin	70458-96-7	C16H18FN3O3	320.14	3.56	0.6	3	LC-(POS)-QTOF
Novaluron	116714-46-6	C17H9ClF8N2O4	491.005	12.52	0.5	2.5	LC-(NEG)-QTOF
Omeprazole	73590-58-6	C17H19N3O3S	346.122	4.06	0.0525	0.2625	LC-(POS)-QTOF
Omethoate	1113-02-6	C5H12NO4PS	214.03	3.09	0.00105	0.00525	LC-(POS)-QTOF
Oxadiazone	19666-30-9	C15H18Cl2N2O3	345.077	13.78	0.5	2.5	LC-(POS)-QTOF
Oxydemeton-methyl	301-12-2	C6H15O4PS2	247.022	3.45	0.0166667	0.0833333	LC-(POS)-QTOF
Paraoxon-ethyl	311-45-5	C10H14NO6P	276.063	7.35	0.00166667	0.00833333	LC-(POS)-QTOF
Penconazole	66246-88-6	C13H15Cl2N3	284.072	9.95	0.5	2.5	LC-(POS)-QTOF
Pencycuron	66063-05-6	C19H21ClN2O	329.142	11.96	0.00105	0.00525	LC-(POS)-QTOF
Phosalone	2310-17-0	C12H15ClNO4PS2	367.994	12.18	0.5	2.5	LC-(POS)-QTOF
Picolinafen	137641-05-5	C19H12F4N2O2	377.091	13.02	0.0166667	0.0833333	LC-(POS)-QTOF
Pirimiphos-methyl	29232-93-7	C11H20N3O3PS	306.104	10.85	0.5	2.5	LC-(POS)-QTOF
Procymidone	32809-16-8	C13H11Cl2NO2	282.009	9.62	0.5	2.5	LC-(NEG)-QTOF
Profenophos	41198-08-7	C11H15BrClO3PS	372.942	12.47	0.5	2.5	LC-(POS)-QTOF
Prometon	1610-18-0	C10H19N5O	226.166	4.56	0.5	2.5	LC-(POS)-QTOF
Prometryn	7287-19-6	C10H19N5S	242.143	6.07	0.00085176	0.0042588	LC-(POS)-QTOF
Pronamide	23950-58-5	C12H11Cl2NO	256.029	9.46	0.5	2.5	LC-(POS)-QTOF
Propachlor	1918-16-7	C11H14ClNO	212.084	7.62	0.025536	0.12768	LC-(POS)-QTOF
Propachlor ESA	947601-88-9	C11H14NNaO4S	278.047	4.12	0.0166667	0.0833333	LC-(NEG)-QTOF
Propamocarb	24579-73-5	C9H20N2O2	189.16	3.13	0.5	2.5	LC-(POS)-QTOF
Propaquizafop	111479-05-1	C22H22ClN3O5	444.132	12.8	0.5	2.5	LC-(POS)-QTOF
Propazin	139-40-2	C9H16ClN5	230.117	8	0.009324	0.04662	LC-(POS)-QTOF
Propyzamid	23950-58-5	C12H11Cl2NO	256.029	9.45	0.051135	0.255675	LC-(POS)-QTOF
Proquinazid	189278-12-4	C14H17IN2O2	373.041	14.71	0.5	2.5	LC-(POS)-QTOF
Pyraclostrobin	175013-18-0	C19H18ClN3O4	388.106	11.73	0.5	2.5	LC-(POS)-QTOF
Pyriamidinol	2814-20-2	C8H12N2O	153.102	3.22	0.0166667	0.0833333	LC-(POS)-QTOF
Pyridaben	96489-71-3	C19H25ClN2OS	365.145	15.14	0.00105	0.00525	LC-(POS)-QTOF
Pyriproxyfen	95737-68-1	C20H19NO3	322.144	13.45	0.5	2.5	LC-(POS)-QTOF
Quinmerac	90717-03-6	C11H8ClNO2	222.032	4.33	0.5	2.5	LC-(POS)-QTOF
Quinoline	91-22-5	C9H7N	130.065	2.91	0.021	0.105	LC-(POS)-QTOF
Quinoxyfen	13593-03-8	C12H15N2O3PS	299.061	12.3	0.5	2.5	LC-(POS)-QTOF
Rimsulfuron	122931-48-0	C14H17N5O7S2	432.064	6.6	0.0833333	0.416667	LC-(POS)-QTOF
Rimsulfuron	122931-48-0	C14H17N5O7S2	430.05	6.67	0.083244	0.41622	LC-(NEG)-QTOF
Rotenone	83-79-4	C23H22O6	395.149	10.28	0.5	2.5	LC-(POS)-QTOF
Rotenone	83-79-4	C23H22O6	395.149	10.13	0.5	2.5	LC-(POS)-QTOF
Secbumeton	26259-45-0	C10H19N5O	226.166	4.56	0.5	2.5	LC-(POS)-QTOF
Simvastatin	79902-63-9	C25H38O5	285.185	13.11	0.0525	0.2625	LC-(POS)-QTOF
Spirodiclofen	148477-71-8	C21H24Cl2O4	411.112	15.44	0.5	2.5	LC-(POS)-QTOF
Spirotetramat	203313-25-1	C21H27NO5	374.196	8.68	0.5	2.5	LC-(POS)-QTOF
Spiroxamine Peak 1	118134-30-8	C18H35NO2	298.274	7	0.5	2.5	LC-(POS)-QTOF
Spiroxamine Peak 2	118134-30-8	C18H35NO2	298.274	6.95	0.5	2.5	LC-(POS)-QTOF
Sulfentrazone	122836-35-5	C11H10Cl2F2N4O3S	386.989	6.86	0.5	2.5	LC-(POS)-QTOF
Sulfotep	3689-24-5	C8H20O5P2S2	323.03	12.02	0.0333333	0.166667	LC-(POS)-QTOF
Tebufenozide	112410-23-8	C22H28N2O2	351.208	10.63	0.5	2.5	LC-(NEG)-QTOF
Tebufenpyrad	119168-77-3	C18H24ClN3O	334.168	12.58	0.00105	0.00525	LC-(POS)-QTOF
Tebuthiuron	34014-18-1	C9H16N4OS	229.112	4.98	0.5	2.5	LC-(POS)-QTOF
Tepraloxydim	149979-41-9	C17H24ClNO4	340.132	5.8	0.5	2.5	LC-(NEG)-QTOF
Terbuthylazine-2-Hydroxy	66753-07-9	C9H17N5O	212.151	3.82	0.00166667	0.00833333	LC-(POS)-QTOF
Tetraconazole	112281-77-3	C13H11Cl2F4N3O	372.029	9.58	0.5	2.5	LC-(POS)-QTOF
Thiacloprid	111988-49-9	C10H9ClN4S	253.031	5.12	0.5	2.5	LC-(POS)-QTOF
Thiamethoxam	153719-23-4	C8H10ClN5O3S	292.027	3.97	0.5	2.5	LC-(POS)-QTOF
Thidiazuron	51707-55-2	C9H8N4OS	221.049	5.55	0.00105	0.00525	LC-(POS)-QTOF
Thifensulfuron-methyl Peak 2	79277-27-3	C12H13N5O6S2	388.038	5.85	0.0166667	0.0833333	LC-(POS)-QTOF
Thifensulfuron-methyl Peak 1	79277-27-3	C12H13N5O6S2	386.023	5.84	0.0833333	0.416667	LC-(NEG)-QTOF
Tolclofos-methyl	57018-04-9	C9H11Cl2O3PS	300.962	12.09	0.5	2.5	LC-(POS)-QTOF
Triadimefon	43121-43-3	C14H16ClN3O2	294.1	9.29	0.5	2.5	LC-(POS)-QTOF
Triasulfuron	82097-50-5	C14H16ClN5O5S	402.063	6.45	0.5	2.5	LC-(POS)-QTOF
Triazophos	24017-47-8	C12H16N3O3PS	314.072	10.17	0.00105	0.00525	LC-(POS)-QTOF
Triclosan	3380-34-5	C12H7Cl3O2	286.944	12.1	0.0525	0.2625	LC-(NEG)-QTOF
Trietazine	1912-26-1	C9H16ClN5	230.117	9.6	0.5	2.5	LC-(POS)-QTOF
Trifloxystrobin	141517-21-7	C20H19F3N2O4	409.137	12.57	0.5	2.5	LC-(POS)-QTOF
Triflumizole	68694-11-1	C15H15ClF3N3O	346.093	13.78	0.5	2.5	LC-(POS)-QTOF
Triflumuron	64628-44-0	C15H10ClF3N2O3	359.04	11.18	0.00105	0.00525	LC-(POS)-QTOF
Zoxamide	156052-68-5	C14H16Cl3NO2	336.032	11.58	0.5	2.5	LC-(POS)-QTOF

## Sheet: Standards
Conc (ug/L)	Level 1	Level 2	Level 3	Level 4	Level 5	Level 6	Level 7	Level 8	Level 9	Level 10
(-)Metoprolol-()tartrate	0.0525	0.105	0.525	1.05	2.625	5.25	10.5	30	50	100
1-(3-Chlorophenyl)-4-(3-chloropropyl)piperazine	0.0525	0.105	0.525	1.05	2.625	5.25	10.5	30	50	100
1,2,3-Benzotriazole	0.0525	0.105	0.525	1.05	2.625	5.25	10.5	30	50	100
1,2,3-Benzotriazole	0.042105	0.08421	0.42105	0.8421	2.10525	4.2105	8.421	24.06	40.1	80.2
1,3-Diphenylguanidine	0.0525	0.105	0.525	1.05	2.625	5.25	10.5	30	50	100
1,4,8-Trimethylcarbazole	0.0525	0.105	0.525	1.05	2.625	5.25	10.5	30	50	100
1,7-Dimethylxanthine	0.00128148	0.0128148	0.128148	1.28148	12.8148	128.148	1281.48	12814.8
11-H-Benzo(a)carbazole	0.0525	0.105	0.525	1.05	2.625	5.25	10.5	30	50	100
1-Aminobenzotriazole	0.0525	0.105	0.525	1.05	2.625	5.25	10.5	30	50	100
1-Hydroxybenzotriazole	0.0525	0.105	0.525	1.05	2.625	5.25	10.5	30	50	100
1-Methylcarbazole	0.0525	0.105	0.525	1.05	2.625	5.25	10.5	30	50	100
1-methylisoquinoline	0.0525	0.105	0.525	1.05	2.625	5.25	10.5	30	50	100
2,3,6,7-Tetramethylcarbazole	0.0525	0.105	0.525	1.05	2.625	5.25	10.5	30	50	100
2,3,6-Trimethylcarbazole	0.0525	0.105	0.525	1.05	2.625	5.25	10.5	30	50	100
2,3-Dimethylindole	0.0525	0.105	0.525	1.05	2.625	5.25	10.5	30	50	100
2,4,5-T(Trichlorphenoxylaceticacid)	0.0833333	0.166667	0.833333	1.66667	4.16667	8.3333	16.6667	50
2,4D	0.0833333	0.166667	0.833333	1.66667	4.16667	8.3333	16.6667	50
2,6-Dichlorbenzoicacid	0.0833333	0.166667	0.833333	1.66667	4.16667	8.3333	16.6667	50
2-Acrylamino-2-methylpropanesulfonate	0.0525	0.105	0.525	1.05	2.625	5.25	10.5	30	50	100
2-Bromo-2-nitro-1,3-propanediol	0.0525	0.105	0.525	1.05	2.625	5.25	10.5	30	50	100
2-C-6-MPP	0.0833333	0.166667	0.833333	1.66667	4.16667	8.3333	16.6667	50
2-CPP	0.0833333	0.166667	0.833333	1.66667	4.16667	8.3333	16.6667	50
2-Phenoxyethanol	0.0191185	0.191185	1.91185	19.1185	191.185	1911.85	19118.5	191185
2-tert-Butyl-1H-indole	0.0525	0.105	0.525	1.05	2.625	5.25	10.5	30	50	100
3-Methylindole	0.0525	0.105	0.525	1.05	2.625	5.25	10.5	30	50	100
4,6,8-Trimethylquinoline	0.0525	0.105	0.525	1.05	2.625	5.25	10.5	30	50	100
4-CPP(2,4Chlorphenoxyprops)	0.0833333	0.166667	0.833333	1.66667	4.16667	8.3333	16.6667	50
4-nitrophenol	0.0833333	0.166667	0.833333	1.66667	4.16667	8.3333	16.6667	50
4-Nonylphenol	0.000397037	0.00397037	0.0397037	0.397037	3.97037	39.7037	397.037	3970.37
5-Ethyl-7-methyl-benzo[b]carbazole	0.0525	0.105	0.525	1.05	2.625	5.25	10.5	30	50	100
5-Methylindole	0.0525	0.105	0.525	1.05	2.625	5.25	10.5	30	50	100
8,10-Dimethyl-Benzo(a)acridine	0.0525	0.105	0.525	1.05	2.625	5.25	10.5	30	50	100
8-Methyl-11(H)-benzo[a]carbazole	0.0525	0.105	0.525	1.05	2.625	5.25	10.5	30	50	100
9-Ethylcarbazole	0.0525	0.105	0.525	1.05	2.625	5.25	10.5	30	50	100
9-Methylacridine	0.0525	0.105	0.525	1.05	2.625	5.25	10.5	30	50	100
Acephate	25	50	100
Acridine	0.0525	0.105	0.525	1.05	2.625	5.25	10.5	30	50	100
Acridine, 9-methyl-	0.000377778	0.00377778	0.0377778	0.377778	3.77778	37.7778	377.778	3777.78
AE0542291	0.0833333	0.166667	0.833333	1.66667	4.16667	8.3333	16.6667	50
AEB107137	0.0833333	0.166667	0.833333	1.66667	4.16667	8.3333	16.6667	50
AlachlorESA	0.0833333	0.166667	0.833333	1.66667	4.16667	8.3333	16.6667	50
Aldicarb	0.04347	0.08694	0.4347	0.8694	2.1735	4.347	8.694	24.84	41.4	82.8
AMBA	0.0833333	0.166667	0.833333	1.66667	4.16667	8.3333	16.6667	50
Amidosulfuron	0.048405	0.09681	0.48405	0.9681	2.42025	4.8405	9.681	27.66	46.1	92.2
Amidosulfuron	0.0833333	0.166667	0.833333	1.66667	4.16667	8.3333	16.6667	50
Aminoparathion	0.0833333	0.166667	0.833333	1.66667	4.16667	8.3333	16.6667	50
Amitriptylin hydrochlorid	0.0525	0.105	0.525	1.05	2.625	5.25	10.5	30	50	100
Aniline	0.0174538	0.174538	1.74538	17.4538	174.538	1745.38	17453.8	174538
Atenolol	0.0525	0.105	0.525	1.05	2.625	5.25	10.5	30	50	100
Atorvastatin	0.0525	0.105	0.525	1.05	2.625	5.25	10.5	30	50	100
Atrazin-2-Hydroxy	0.0833333	0.166667	0.833333	1.66667	4.16667	8.3333	16.6667	50
Atrazin-desethyl	0.044856	0.089712	0.44856	0.89712	2.2428	4.4856	8.9712	25.632	42.72	85.44
Atrazin-desiso-propyl	0.0833333	0.166667	0.833333	1.66667	4.16667	8.3333	16.6667	50
Atrazine	0.043365	0.08673	0.43365	0.8673	2.16825	4.3365	8.673	24.78	41.3	82.6
Atrazine	0.0833333	0.166667	0.833333	1.66667	4.16667	8.3333	16.6667	50
Azaconazole	25	50	100
Azinphos-methyl	0.0833333	0.166667	0.833333	1.66667	4.16667	8.3333	16.6667	50
Azithromycin	0.0525	0.105	0.525	1.05	2.625	5.25	10.5	30	50	100
Azoxystrobin	0.040278	0.080556	0.40278	0.80556	2.0139	4.0278	8.0556	23.016	38.36	76.72
BAM	0.0833333	0.166667	0.833333	1.66667	4.16667	8.3333	16.6667	50
Benalaxyl	25	50	100
Bentazon	0.058002	0.116004	0.58002	1.16004	2.9001	5.8002	11.6004	33.144	55.24	110.48
Bentazon	0.0833333	0.166667	0.833333	1.66667	4.16667	8.3333	16.6667	50
Benzo(c)acridine	0.0525	0.105	0.525	1.05	2.625	5.25	10.5	30	50	100
Benzo(h)quinoline	0.0525	0.105	0.525	1.05	2.625	5.25	10.5	30	50	100
Benzoicacid	0.0525	0.105	0.525	1.05	2.625	5.25	10.5	30	50	100
Benzonitrile	0.0525	0.105	0.525	1.05	2.625	5.25	10.5	30	50	100
Benzothiazole	0.0220189	0.220189	2.20189	22.0189	220.189	2201.89	22018.9	220189
Benzyldimethylamine	0.0525	0.105	0.525	1.05	2.625	5.25	10.5	30	50	100
Bifenoxfreeacid	0.0833333	0.166667	0.833333	1.66667	4.16667	8.3333	16.6667	50
Bispyribac	25	50	100
Bromacil	0.042042	0.084084	0.42042	0.84084	2.1021	4.2042	8.4084	24.024	40.04	80.08
Bromacil	0.0833333	0.166667	0.833333	1.66667	4.16667	8.3333	16.6667	50
Bromoxynil	0.0833333	0.166667	0.833333	1.66667	4.16667	8.3333	16.6667	50
Bromuconazole	25	50	100
Buprofezin	25	50	100
Butylated hydroxytoluene	0.0186036	0.186036	1.86036	18.6036	186.036	1860.36	18603.6	186036
Carbamazepine	0.105	0.21	1.05	2.1	5.25	10.5	21	60	100	200
Carbazole	0.0525	0.105	0.525	1.05	2.625	5.25	10.5	30	50	100
Carbendazim	0.0389025	0.077805	0.389025	0.77805	1.94512	3.89025	7.7805	22.23	37.05	74.1
Carbofuran	0.042189	0.084378	0.42189	0.84378	2.10945	4.2189	8.4378	24.108	40.18	80.36
Carbofuran	0.0833333	0.166667	0.833333	1.66667	4.16667	8.3333	16.6667	50
Carboxin	25	50	100
Carfentrazone-ethyl	25	50	100
Cetirizine	0.0525	0.105	0.525	1.05	2.625	5.25	10.5	30	50	100
CGA108906	0.0833333	0.166667	0.833333	1.66667	4.16667	8.3333	16.6667	50
CGA354742	0.0833333	0.166667	0.833333	1.66667	4.16667	8.3333	16.6667	50
CGA369873	0.0833333	0.166667	0.833333	1.66667	4.16667	8.3333	16.6667	50
CGA373464	0.0833333	0.166667	0.833333	1.66667	4.16667	8.3333	16.6667	50
CGA50266	0.0833333	0.166667	0.833333	1.66667	4.16667	8.3333	16.6667	50
CGA62826	0.0833333	0.166667	0.833333	1.66667	4.16667	8.3333	16.6667	50
Chlorantraniliprole	25	50	100
Chlorfenvinphos	0.077595	0.15519	0.77595	1.5519	3.87975	7.7595	15.519	44.34	73.9	147.8
Chloridazon	0.0441	0.0882	0.441	0.882	2.205	4.41	8.82	25.2	42	84
Chloroxuron	25	50	100
Chlorpyrifos	25	50	100
Chlorsulfuron	0.0833333	0.166667	0.833333	1.66667	4.16667	8.3333	16.6667	50
Chlorthiamid	0.0833333	0.166667	0.833333	1.66667	4.16667	8.3333	16.6667	50
Cimetidin	0.0525	0.105	0.525	1.05	2.625	5.25	10.5	30	50	100
Cimetidin	25	50	100
Cirpofloxacin	0.0525	0.105	0.525	1.05	2.625	5.25	10.5	30	50	100
Citolopram	0.105	0.21	1.05	2.1	5.25	10.5	21	60	100	200
CL153815	0.0833333	0.166667	0.833333	1.66667	4.16667	8.3333	16.6667	50
Clarithromycin	0.105	0.21	1.05	2.1	5.25	10.5	21	60	100	200
Clethodim	25	50	100
Clindamycin	0.0525	0.105	0.525	1.05	2.625	5.25	10.5	30	50	100
Clomazone	0.052815	0.10563	0.52815	1.0563	2.64075	5.2815	10.563	30.18	50.3	100.6
Clomazone	0.0833333	0.166667	0.833333	1.66667	4.16667	8.3333	16.6667	50
Clopyralid	0.0833333	0.166667	0.833333	1.66667	4.16667	8.3333	16.6667	50
Clotrimazole	0.0525	0.105	0.525	1.05	2.625	5.25	10.5	30	50	100
Clozapine	0.0525	0.105	0.525	1.05	2.625	5.25	10.5	30	50	100
Coffeine	0.0833333	0.166667	0.833333	1.66667	4.16667	8.3333	16.6667	50
Corticosterone	0.0117771	0.117771	1.17771	11.7771	117.771	1177.71	11777.1	117771
Coumaphos	25	50	100
Cyanazine	0.0833333	0.166667	0.833333	1.66667	4.16667	8.3333	16.6667	50
Cyanoguanidine	0.0525	0.105	0.525	1.05	2.625	5.25	10.5	30	50	100
CyPM	0.0833333	0.166667	0.833333	1.66667	4.16667	8.3333	16.6667	50
Cyproconazole	25	50	100
Cyprodinil	25	50	100
DEET	0.0525	0.105	0.525	1.05	2.625	5.25	10.5	30	50	100
Deisopropyl-Chloridazon	0.0833333	0.166667	0.833333	1.66667	4.16667	8.3333	16.6667	50
Deisopropyl-hydroxiatrazin	0.0833333	0.166667	0.833333	1.66667	4.16667	8.3333	16.6667	50
Desethyl-desisopropyl-atrazine	0.0833333	0.166667	0.833333	1.66667	4.16667	8.3333	16.6667	50
Desethylhydroxyatrazine	0.0833333	0.166667	0.833333	1.66667	4.16667	8.3333	16.6667	50
Desmedipham	25	50	100
Despenyl-Chloridazon	0.0833333	0.166667	0.833333	1.66667	4.16667	8.3333	16.6667	50
Dexmethasone	0.0525	0.105	0.525	1.05	2.625	5.25	10.5	30	50	100
Diatrizoicacid	0.0525	0.105	0.525	1.05	2.625	5.25	10.5	30	50	100
Diazinon	0.0522732	0.104546	0.522732	1.04546	2.61366	5.22732	10.4546	29.8704	49.784	99.568
Dibenz(a,h)acridine	0.0525	0.105	0.525	1.05	2.625	5.25	10.5	30	50	100
Dibenzo(f,h)quinoline	0.0525	0.105	0.525	1.05	2.625	5.25	10.5	30	50	100
Dibutyl phthalate	0.0187207	0.187207	1.87207	18.7207	187.207	1872.07	18720.7	187207
Dicamba	0.0833333	0.166667	0.833333	1.66667	4.16667	8.3333	16.6667	50
Dichlorprop	0.0833333	0.166667	0.833333	1.66667	4.16667	8.3333	16.6667	50
Dichlorvos	25	50	100
Diclofenac	0.0525	0.105	0.525	1.05	2.625	5.25	10.5	30	50	100
Diethyl Phthalate	0.0261173	0.261173	2.61173	26.1173	261.173	2611.73	26117.3	261173
Diethyltoluamide	0.0139883	0.139883	1.39883	13.9883	139.883	1398.83	13988.3	139883
Difenoconazole	25	50	100
Diflubenzuron	25	50	100
Diflufenican	0.046851	0.093702	0.46851	0.93702	2.34255	4.6851	9.3702	26.772	44.62	89.24
Dimethachlor	25	50	100
DimethachlorESA	0.0833333	0.166667	0.833333	1.66667	4.16667	8.3333	16.6667	50
DimethachlorOA	0.0833333	0.166667	0.833333	1.66667	4.16667	8.3333	16.6667	50
Dimethoat	0.049224	0.098448	0.49224	0.98448	2.4612	4.9224	9.8448	28.128	46.88	93.76
Dimethoat	0.0833333	0.166667	0.833333	1.66667	4.16667	8.3333	16.6667	50
Dimethomorph	25	50	100
Dimoxystrobin	25	50	100
Dinoseb	0.053487	0.106974	0.53487	1.06974	2.67435	5.3487	10.6974	30.564	50.94	101.88
Dinoseb	0.0833333	0.166667	0.833333	1.66667	4.16667	8.3333	16.6667	50
Dinotefuran	25	50	100
Dinoterb	0.0833333	0.166667	0.833333	1.66667	4.16667	8.3333	16.6667	50
Diuron	0.0525	0.105	0.525	1.05	2.625	5.25	10.5	30	50	100
Diuron	0.044667	0.089334	0.44667	0.89334	2.23335	4.4667	8.9334	25.524	42.54	85.08
Diuron	0.0833333	0.166667	0.833333	1.66667	4.16667	8.3333	16.6667	50
DMSR	0.0833333	0.166667	0.833333	1.66667	4.16667	8.3333	16.6667	50
DNOC	0.0833333	0.166667	0.833333	1.66667	4.16667	8.3333	16.6667	50
Epoxiconazole	25	50	100
Erythrocin	0.0525	0.105	0.525	1.05	2.625	5.25	10.5	30	50	100
Erythromycin	0.0525	0.105	0.525	1.05	2.625	5.25	10.5	30	50	100
Estradiol	0.0525	0.105	0.525	1.05	2.625	5.25	10.5	30	50	100
Ethirimol	25	50	100
Ethofumesat	0.0414225	0.082845	0.414225	0.82845	2.07112	4.14225	8.2845	23.67	39.45	78.9
Ethofumesat	0.0833333	0.166667	0.833333	1.66667	4.16667	8.3333	16.6667	50
Ethoprop	25	50	100
Ethynylestradiol	0.0525	0.105	0.525	1.05	2.625	5.25	10.5	30	50	100
Fenarimol	0.0833333	0.166667	0.833333	1.66667	4.16667	8.3333	16.6667	50
Fenbuconazole	25	50	100
Fenhexamid	25	50	100
Fenpropimorph	0.0833333	0.166667	0.833333	1.66667	4.16667	8.3333	16.6667	50
Fenpropimorph	0.0833333	0.166667	0.833333	1.66667	4.16667	8.3333	16.6667	50
Fenpyroximate	25	50	100
Flonicamid	25	50	100
Florasulam	0.0833333	0.166667	0.833333	1.66667	4.16667	8.3333	16.6667	50
Fluazifob(freeacid)	0.0833333	0.166667	0.833333	1.66667	4.16667	8.3333	16.6667	50
Fluazifop-p-butyl	0.0833333	0.166667	0.833333	1.66667	4.16667	8.3333	16.6667	50
Fluazinam	25	50	100
Flubendiamide	25	50	100
Fludioxonil	25	50	100
Flufenoxuron	25	50	100
Flumetsulam	25	50	100
Fluoranthene	0.00722333	0.0722333	0.722333	7.22333	72.2333	722.333	7223.33	72233.3
Fluoxastrobin	25	50	100
Fluoxypur	0.049434	0.098868	0.49434	0.98868	2.4717	4.9434	9.8868	28.248	47.08	94.16
Fluoxypyr	0.0833333	0.166667	0.833333	1.66667	4.16667	8.3333	16.6667	50
Flutriafol	25	50	100
Foramsulfuron	25	50	100
Forchlorfenuron	25	50	100
Fosthiazate	25	50	100
Fuberidazole	25	50	100
Furalaxyl	25	50	100
Furosemide	0.05103	0.10206	0.5103	1.0206	2.5515	5.103	10.206	29.16	48.6	97.2
Gabapentin	0.0525	0.105	0.525	1.05	2.625	5.25	10.5	30	50	100
Gemfibrozil	0.0525	0.105	0.525	1.05	2.625	5.25	10.5	30	50	100
Guanylurea	0.0525	0.105	0.525	1.05	2.625	5.25	10.5	30	50	100
Halofenozide	25	50	100
Haloxyfop	0.046515	0.09303	0.46515	0.9303	2.32575	4.6515	9.303	26.58	44.3	88.6
Haloxyfop	0.0833333	0.166667	0.833333	1.66667	4.16667	8.3333	16.6667	50
Hexaflumuron	25	50	100
Hexazinone	0.044562	0.089124	0.44562	0.89124	2.2281	4.4562	8.9124	25.464	42.44	84.88
Hexazinone	0.0833333	0.166667	0.833333	1.66667	4.16667	8.3333	16.6667	50
Hydramethylnon	25	50	100
Hydrocinnamic acid	0.0154882	0.154882	1.54882	15.4882	154.882	1548.82	15488.2	154882
Ibuprofen	0.0194324	0.194324	1.94324	19.4324	194.324	1943.24	19432.4	194324
Imidacloprid	25	50	100
IN70942	0.0833333	0.166667	0.833333	1.66667	4.16667	8.3333	16.6667	50
Indole	0.0525	0.105	0.525	1.05	2.625	5.25	10.5	30	50	100
Indole	0.0158043	0.158043	1.58043	15.8043	158.043	1580.43	15804.3	158043
Iohexol	0.0525	0.105	0.525	1.05	2.625	5.25	10.5	30	50	100
Ioxynil	0.0833333	0.166667	0.833333	1.66667	4.16667	8.3333	16.6667	50
Ipconazole	25	50	100
Iprovalicarb	25	50	100
Irbesartan	0.0525	0.105	0.525	1.05	2.625	5.25	10.5	30	50	100
Isoprothiolane	25	50	100
Isoproturon	0.0525	0.105	0.525	1.05	2.625	5.25	10.5	30	50	100
Isoproturon	0.0833333	0.166667	0.833333	1.66667	4.16667	8.3333	16.6667	50
Isoxaben	25	50	100
Ivermectine	25	50	100
Lenacil	0.039039	0.078078	0.39039	0.78078	1.95195	3.9039	7.8078	22.308	37.18	74.36
Lenacil	0.0833333	0.166667	0.833333	1.66667	4.16667	8.3333	16.6667	50
Lidocain	0.0525	0.105	0.525	1.05	2.625	5.25	10.5	30	50	100
Lidocaine	0.0185926	0.185926	1.85926	18.5926	185.926	1859.26	18592.6	185926
Linuron	0.04074	0.08148	0.4074	0.8148	2.037	4.074	8.148	23.28	38.8	77.6
Linuron	0.0833333	0.166667	0.833333	1.66667	4.16667	8.3333	16.6667	50
Losartan potassium	0.0525	0.105	0.525	1.05	2.625	5.25	10.5	30	50	100
Lufenuron	25	50	100
Malathion	0.0833333	0.166667	0.833333	1.66667	4.16667	8.3333	16.6667	50
MCPA	0.0525	0.105	0.525	1.05	2.625	5.25	10.5	30	50	100
MCPA	0.0833333	0.166667	0.833333	1.66667	4.16667	8.3333	16.6667	50
MCPB	0.0833333	0.166667	0.833333	1.66667	4.16667	8.3333	16.6667	50
Mecoprop	0.0525	0.105	0.525	1.05	2.625	5.25	10.5	30	50	100
Mecoprop	0.0833333	0.166667	0.833333	1.66667	4.16667	8.3333	16.6667	50
Melamine	0.0525	0.105	0.525	1.05	2.625	5.25	10.5	30	50	100
Mesotion	0.0833333	0.166667	0.833333	1.66667	4.16667	8.3333	16.6667	50
Metachlor	0.044856	0.089712	0.44856	0.89712	2.2428	4.4856	8.9712	25.632	42.72	85.44
Metalaxyl-M	0.037968	0.075936	0.37968	0.75936	1.8984	3.7968	7.5936	21.696	36.16	72.32
Metalaxyl-M	0.0833333	0.166667	0.833333	1.66667	4.16667	8.3333	16.6667	50
Metamintron-desamino	0.0833333	0.166667	0.833333	1.66667	4.16667	8.3333	16.6667	50
Metamitron	0.046494	0.092988	0.46494	0.92988	2.3247	4.6494	9.2988	26.568	44.28	88.56
Metazachlor	0.0833333	0.166667	0.833333	1.66667	4.16667	8.3333	16.6667	50
MetazachlorOA	0.0833333	0.166667	0.833333	1.66667	4.16667	8.3333	16.6667	50
Metconazole	0.048468	0.096936	0.48468	0.96936	2.4234	4.8468	9.6936	27.696	46.16	92.32
Metformin	0.0525	0.105	0.525	1.05	2.625	5.25	10.5	30	50	100
Methabenzthiazuron	0.0833333	0.166667	0.833333	1.66667	4.16667	8.3333	16.6667	50
Methomyl	0.022239	0.044478	0.22239	0.44478	1.11195	2.2239	4.4478	12.708	21.18	42.36
Methoxyfenozide	25	50	100
Metolachlor	0.057204	0.114408	0.57204	1.14408	2.8602	5.7204	11.4408	32.688	54.48	108.96
MetolachlorESA	0.0833333	0.166667	0.833333	1.66667	4.16667	8.3333	16.6667	50
Metoxuron	0.045948	0.091896	0.45948	0.91896	2.2974	4.5948	9.1896	26.256	43.76	87.52
Metoxuron	0.0833333	0.166667	0.833333	1.66667	4.16667	8.3333	16.6667	50
Metribuzin	0.050253	0.100506	0.50253	1.00506	2.51265	5.0253	10.0506	28.716	47.86	95.72
Metribuzin	0.0833333	0.166667	0.833333	1.66667	4.16667	8.3333	16.6667	50
Metribuzin-desamino-diketo	0.0833333	0.166667	0.833333	1.66667	4.16667	8.3333	16.6667	50
Metribuzin-keto	0.0833333	0.166667	0.833333	1.66667	4.16667	8.3333	16.6667	50
Metrubuzin-desamino	0.0833333	0.166667	0.833333	1.66667	4.16667	8.3333	16.6667	50
Metsulfuron-methyl	0.043113	0.086226	0.43113	0.86226	2.15565	4.3113	8.6226	24.636	41.06	82.12
Metsulfuron-methyl	0.0833333	0.166667	0.833333	1.66667	4.16667	8.3333	16.6667	50
Mevinphos	0.0833333	0.166667	0.833333	1.66667	4.16667	8.3333	16.6667	50
Mirtazapine	0.0525	0.105	0.525	1.05	2.625	5.25	10.5	30	50	100
Molinate	25	50	100
Monuron	0.0833333	0.166667	0.833333	1.66667	4.16667	8.3333	16.6667	50
Myristic acid	0.0212561	0.212561	2.12561	21.2561	212.561	2125.61	21256.1	212561
Naproamid	0.033957	0.067914	0.33957	0.67914	1.69785	3.3957	6.7914	19.404	32.34	64.68
Napropamid	0.0833333	0.166667	0.833333	1.66667	4.16667	8.3333	16.6667	50
Naproxen	0.0525	0.105	0.525	1.05	2.625	5.25	10.5	30	50	100
Naproxen	0.038934	0.077868	0.38934	0.77868	1.9467	3.8934	7.7868	22.248	37.08	74.16
Nicosulfuron	25	50	100
Nitenpyram	25	50	100
Norfloxacin	0.0525	0.105	0.525	1.05	2.625	5.25	10.5	30	50	100
Novaluron	25	50	100
O-desmethylvenlafaxine	0.0525	0.105	0.525	1.05	2.625	5.25	10.5	30	50	100
Oleic Acid	0.0191052	0.191052	1.91052	19.1052	191.052	1910.52	19105.2	191052
Omeprazole	0.0525	0.105	0.525	1.05	2.625	5.25	10.5	30	50	100
Oxadiazone	25	50	100
Oxydemeton-methyl	0.0833333	0.166667	0.833333	1.66667	4.16667	8.3333	16.6667	50
Paclobutrazole	25	50	100
Palmitic Acid	0.0179413	0.179413	1.79413	17.9413	179.413	1794.13	17941.3	179413
Paracetamol	0.105	0.21	1.05	2.1	5.25	10.5	21	60	100	200
Paraoxen-ethyl	0.0833333	0.166667	0.833333	1.66667	4.16667	8.3333	16.6667	50
p-Cresol	0.00820296	0.0820296	0.820296	8.20296	82.0296	820.296	8202.96	82029.6
Penconazole	25	50	100
Pendimethalin	0.0833333	0.166667	0.833333	1.66667	4.16667	8.3333	16.6667	50
Pentachlorophenol	0.0260852	0.260852	2.60852	26.0852	260.852	2608.52	26085.2	260852
Phenmedipham	0.0833333	0.166667	0.833333	1.66667	4.16667	8.3333	16.6667	50
Phenol	0.0190294	0.190294	1.90294	19.0294	190.294	1902.94	19029.4	190294
Phenylacetic acid	0.019583	0.19583	1.9583	19.583	195.83	1958.3	19583	195830
Phosalone	25	50	100
Picolinafen	0.0833333	0.166667	0.833333	1.66667	4.16667	8.3333	16.6667	50
Pirimiphos-methyl	25	50	100
Primicarb	0.041202	0.082404	0.41202	0.82404	2.0601	4.1202	8.2404	23.544	39.24	78.48
Primicarb	0.0833333	0.166667	0.833333	1.66667	4.16667	8.3333	16.6667	50
Prochloraz	0.0833333	0.166667	0.833333	1.66667	4.16667	8.3333	16.6667	50
Procymidone	25	50	100
Profenophos	25	50	100
Prometon	25	50	100
Prometryn	0.042588	0.085176	0.42588	0.85176	2.1294	4.2588	8.5176	24.336	40.56	81.12
Prometryn	0.0833333	0.166667	0.833333	1.66667	4.16667	8.3333	16.6667	50
Pronamide	25	50	100
Propachlor	0.06384	0.12768	0.6384	1.2768	3.192	6.384	12.768	36.48	60.8	121.6
Propachlor	0.0833333	0.166667	0.833333	1.66667	4.16667	8.3333	16.6667	50
PropachlorESA	0.0833333	0.166667	0.833333	1.66667	4.16667	8.3333	16.6667	50
Propamocarb	25	50	100
Propaquizafop	25	50	100
Propazin	0.04662	0.09324	0.4662	0.9324	2.331	4.662	9.324	26.64	44.4	88.8
Propazin	0.0833333	0.166667	0.833333	1.66667	4.16667	8.3333	16.6667	50
Propiconazol	0.036393	0.072786	0.36393	0.72786	1.81965	3.6393	7.2786	20.796	34.66	69.32
Propiconazol	0.0833333	0.166667	0.833333	1.66667	4.16667	8.3333	16.6667	50
Propiconazole	0.0833333	0.166667	0.833333	1.66667	4.16667	8.3333	16.6667	50
Propiconazole	25	50	100
Propranolol	0.0525	0.105	0.525	1.05	2.625	5.25	10.5	30	50	100
Propyzamid	0.051135	0.10227	0.51135	1.0227	2.55675	5.1135	10.227	29.22	48.7	97.4
Propyzamid	0.0833333	0.166667	0.833333	1.66667	4.16667	8.3333	16.6667	50
Proquinazid	25	50	100
Prosulfocarb	0.046725	0.09345	0.46725	0.9345	2.33625	4.6725	9.345	26.7	44.5	89
Prosulfocarb	0.0833333	0.166667	0.833333	1.66667	4.16667	8.3333	16.6667	50
Pyriamidinol	0.0833333	0.166667	0.833333	1.66667	4.16667	8.3333	16.6667	50
Pyridafol	0.0833333	0.166667	0.833333	1.66667	4.16667	8.3333	16.6667	50
Pyridat	0.0833333	0.166667	0.833333	1.66667	4.16667	8.3333	16.6667	50
Quinmerac	25	50	100
Quinoline	0.0525	0.105	0.525	1.05	2.625	5.25	10.5	30	50	100
Quinoxyfen	25	50	100
Rantidine	0.0525	0.105	0.525	1.05	2.625	5.25	10.5	30	50	100
Rimsulforon	0.0833333	0.166667	0.833333	1.66667	4.16667	8.3333	16.6667	50
Rimsulfuron	0.041622	0.083244	0.41622	0.83244	2.0811	4.1622	8.3244	23.784	39.64	79.28
Rotenone	25	50	100
Saccharin	0.057078	0.114156	0.57078	1.14156	2.8539	5.7078	11.4156	32.616	54.36	108.72
Saccharin	0.0833333	0.166667	0.833333	1.66667	4.16667	8.3333	16.6667	50
Salicylacid	0.0833333	0.166667	0.833333	1.66667	4.16667	8.3333	16.6667	50
Secbumeton	25	50	100
Sertraline	0.0525	0.105	0.525	1.05	2.625	5.25	10.5	30	50	100
Simazine	0.0375638	0.0751275	0.375638	0.751275	1.87819	3.75637	7.51275	21.465	35.775	71.55
Simazine	0.0833333	0.166667	0.833333	1.66667	4.16667	8.3333	16.6667	50
Simazine-2-hydroxy	0.0833333	0.166667	0.833333	1.66667	4.16667	8.3333	16.6667	50
Simvastatin	0.0525	0.105	0.525	1.05	2.625	5.25	10.5	30	50	100
Skatole	0.0197802	0.197802	1.97802	19.7802	197.802	1978.02	19780.2	197802
Spirodiclofen	25	50	100
Spirotetramat	25	50	100
Spiroxamine	25	50	100
Spiroxamine	25	50	100
Sucralose	0.0525	0.105	0.525	1.05	2.625	5.25	10.5	30	50	100
Sulfadiazine	0.044058	0.088116	0.44058	0.88116	2.2029	4.4058	8.8116	25.176	41.96	83.92
Sulfamethizol	0.0525	0.105	0.525	1.05	2.625	5.25	10.5	30	50	100
Sulfamethoxazole	0.105	0.21	1.05	2.1	5.25	10.5	21	60	100	200
Sulfapyridine	0.0525	0.105	0.525	1.05	2.625	5.25	10.5	30	50	100
Sulfentrazone	25	50	100
Sulfotep	0.0833333	0.166667	0.833333	1.66667	4.16667	8.3333	16.6667	50
Tebuconazol	0.0525	0.105	0.525	1.05	2.625	5.25	10.5	30	50	100
Tebufenozide	25	50	100
Tebuthiuron	25	50	100
TenofovirHydrate	0.0525	0.105	0.525	1.05	2.625	5.25	10.5	30	50	100
Tepraloxydim	25	50	100
Terbuthylazine-2-Hydroxy	0.0833333	0.166667	0.833333	1.66667	4.16667	8.3333	16.6667	50
Terbuthylazine-desethyl	0.0833333	0.166667	0.833333	1.66667	4.16667	8.3333	16.6667	50
Terbutryn	0.0525	0.105	0.525	1.05	2.625	5.25	10.5	30	50	100
Terbutylazin	0.040467	0.080934	0.40467	0.80934	2.02335	4.0467	8.0934	23.124	38.54	77.08
Terbutylazine-desethyl-2-hydroxy	0.0833333	0.166667	0.833333	1.66667	4.16667	8.3333	16.6667	50
Tetraconazole	25	50	100
TFMP	0.0833333	0.166667	0.833333	1.66667	4.16667	8.3333	16.6667	50
Theobromine	0.000647941	0.00647941	0.0647941	0.647941	6.47941	64.7941	647.941	6479.41
Thiabendazole	25	50	100
Thiacloprid	25	50	100
Thiamethoxam	25	50	100
Thifensulfuron-methyl	0.0833333	0.166667	0.833333	1.66667	4.16667	8.3333	16.6667	50
Tolclofos-methyl	25	50	100
Tolylfluanid	0.0833333	0.166667	0.833333	1.66667	4.16667	8.3333	16.6667	50
Tramadol	0.0525	0.105	0.525	1.05	2.625	5.25	10.5	30	50	100
Triadimefon	25	50	100
Triadimenol	0.0833333	0.166667	0.833333	1.66667	4.16667	8.3333	16.6667	50
Triasulfuron	25	50	100
Triclosan	0.0525	0.105	0.525	1.05	2.625	5.25	10.5	30	50	100
Triclosan	0.0833333	0.166667	0.833333	1.66667	4.16667	8.3333	16.6667	50
Trietazine	25	50	100
Trifloxystrobin	25	50	100
Triflumizole	25	50	100
Trimethoprim	0.061761	0.123522	0.61761	1.23522	3.08805	6.1761	12.3522	35.292	58.82	117.64
Triticonazole	25	50	100
Valsartan	0.0525	0.105	0.525	1.05	2.625	5.25	10.5	30	50	100
Venlafaxine	0.0525	0.105	0.525	1.05	2.625	5.25	10.5	30	50	100
Zoxamide	25	50	100

## Sheet: Pearson_correlation_Effluent
	1,2,3-Benzotriazole	1,3-Diphenylguanidine	3-methylindole	4-nonyl phenol	9-methylacridine	Acridine	Amitriptylin	Azithromycin	Benzothiazole	Butylated hydroxytoluene	Caffeine	Carbamazepine	Cetirizine	Citalopram	Clarithromycin	Clindamycin	Clozapine	DEET	Dibutyl Phthalate	Diclofenac	Furosemide	Gabapentin	Indole	Irbesartan	Lidocain	Losartan	Metoprolol	Mirtazapine	Naproxen	O-desmethylvenlafaxine	Propiconazole	Propranolol	Saccharin	Sucralose	Sulfamethizol	Sulfamethoxazole	Sulfapyridine	Tebuconazol	Terbutryn	TFMP	Venlafaxine
1,2,3-Benzotriazole	1	0.232805	-0.0526116	0.45497	0.130124	-0.203311	0.141039	0.505614	0.220242	0.111522	-0.0558804	0.326326	0.219255	0.280668	0.319961	0.266528	0.0717818	0.229574	-0.145336	0.0544595	0.260548	-0.260712	-0.176006	0.336016	0.57666	0.530966	0.375018	-0.0385215	0.37488	-0.0233966	0.162217	0.209718	0.0925368	0.503281	0.0173575	0.0635082	0.20932	-0.0250557	0.27342	0.0156275	0.0419103
1,3-Diphenylguanidine	0.232805	1	-0.231471	0.758956	-0.194124	-0.178645	0.581139	0.658991	-0.197621	-0.0913318	0.539148	-0.239741	0.726188	0.579859	0.635078	0.475856	0.624235	0.160761	-0.129383	0.118839	0.168049	-0.0190184	0.118009	0.278948	0.145992	0.310889	0.215381	-0.205986	0.677344	-0.370235	0.843727	-0.3407	0.697909	0.0883143	0.0167867	-0.271142	-0.202545	0.00422537	0.722649	0.536304	-0.276806
3-methylindole	-0.0526116	-0.231471	1	-0.267562	-0.233858	0.263904	-0.258687	-0.219806	0.64627	0.170994	-0.108742	0.228129	-0.259127	-0.11322	-0.482831	0.100609	-0.144087	0.347952	-0.137866	0.355885	0.298202	0.278402	0.591583	-0.148806	-0.172482	0.0713559	0.23614	0.388697	0.0123921	0.467401	-0.261871	0.314441	-0.184064	0.217688	0.357841	0.284026	0.220057	-0.233025	-0.132113	0.0604664	0.388951
4-nonyl phenol	0.45497	0.758956	-0.267562	1	0.186772	-0.306237	0.567752	0.731948	-0.0657079	0.126569	0.337749	-0.0363904	0.748194	0.651224	0.591779	0.229793	0.743441	-0.0181253	-0.120754	-0.0787105	0.000686668	-0.0328538	-0.0361618	0.299651	0.293225	0.10957	0.0172636	-0.118442	0.40571	-0.440647	0.558892	-0.126924	0.615174	0.280644	-0.274762	-0.215015	-0.223265	-0.109539	0.538041	0.100983	-0.252621
9-methylacridine	0.130124	-0.194124	-0.233858	0.186772	1	0.429858	-0.318831	0.0367076	0.00364406	-0.109269	0.112291	0.457568	-0.203881	-0.268311	0.138737	-0.264532	0.0773258	-0.13218	0.255485	0.0370251	0.0633836	0.179707	0.201158	0.368291	0.22941	0.127581	0.0573643	0.337655	-0.0601782	0.289869	-0.207692	0.413046	0.171715	0.254395	-0.00102352	0.185115	0.340484	0.216607	-0.1512	-0.127087	0.294301
Acridine	-0.203311	-0.178645	0.263904	-0.306237	0.429858	1	-0.341019	-0.258132	0.238532	0.139079	0.0141698	0.577608	-0.178947	-0.295889	-0.435663	0.297356	0.0446687	0.398997	-0.0167131	0.518956	0.204373	0.049797	0.327263	0.113292	0.101357	0.208245	0.275763	0.717951	-0.0761815	0.844196	-0.228946	0.514377	-0.0627315	0.524708	0.312716	0.593082	0.699954	0.102809	-0.296872	0.305085	0.835523
Amitriptylin	0.141039	0.581139	-0.258687	0.567752	-0.318831	-0.341019	1	0.460318	-0.315896	0.379129	0.210053	-0.128794	0.437852	0.873033	0.437604	0.334308	0.456174	-0.0443505	-0.0198762	-0.0906124	0.103252	-0.0825143	-0.25968	-0.0676389	0.0165303	0.0424396	0.0239379	-0.163998	0.397655	-0.347761	0.769886	-0.183809	0.299289	-0.00224412	-0.108541	-0.192151	-0.236579	0.0586226	0.665331	0.0705049	-0.25819
Azithromycin	0.505614	0.658991	-0.219806	0.731948	0.0367076	-0.258132	0.460318	1	-0.132299	0.000985051	0.310063	0.100296	0.799772	0.483719	0.841742	0.220845	0.519649	-0.117364	-0.183562	0.0386438	0.220482	-0.0425684	-0.111699	0.612288	0.622797	0.18558	0.157713	-0.208984	0.687211	-0.363048	0.634058	-0.219454	0.567956	0.413739	-0.164422	-0.162331	-0.16322	-0.118814	0.428843	0.299338	-0.229482
Benzothiazole	0.220242	-0.197621	0.64627	-0.0657079	0.00364406	0.238532	-0.315896	-0.132299	1	-0.201448	-0.395494	0.410089	-0.161813	-0.0185991	-0.377574	0.300536	-0.105178	0.564234	-0.075656	0.288897	0.27523	0.00533457	0.510324	-0.259131	0.00377301	0.143213	0.192549	0.432934	-0.263706	0.495732	-0.256844	0.41889	-0.4069	0.352127	0.248517	0.299664	0.2288	-0.059583	-0.116476	-0.183489	0.472459
Butylated hydroxytoluene	0.111522	-0.0913318	0.170994	0.126569	-0.109269	0.139079	0.379129	0.000985051	-0.201448	1	-0.0951048	-0.122381	-0.0933403	-0.0184441	0.0117027	-0.00935389	-0.057942	-0.0288359	-0.184749	-0.230154	-0.196045	-0.155322	-0.330435	-0.0906259	-0.0339644	-0.0396425	0.00412112	-0.118567	0.300077	-0.156791	-0.116563	0.0485535	-0.0607625	-0.00801436	-0.174195	0.040294	-0.0525377	-0.22269	0.0662109	-0.304655	-0.143146
Caffeine	-0.0558804	0.539148	-0.108742	0.337749	0.112291	0.0141698	0.210053	0.310063	-0.395494	-0.0951048	1	-0.169793	0.15871	0.15466	0.590792	0.213669	0.427363	-0.16558	0.00147989	-0.0967719	0.0268277	0.0218319	0.0937789	0.151633	-0.0286999	0.328502	0.210211	-0.0356107	0.513153	-0.245976	0.357141	0.0310211	0.904233	-0.074498	0.0432646	0.0754301	0.197621	0.238219	0.712848	0.398757	-0.0775078
Carbamazepine	0.326326	-0.239741	0.228129	-0.0363904	0.457568	0.577608	-0.128794	0.100296	0.410089	-0.122381	-0.169793	1	-0.0440529	0.0979558	-0.140637	0.149511	-0.101778	0.280553	0.148943	0.449671	0.460998	-0.126111	0.0928216	0.343533	0.602499	0.411586	0.420524	0.7473	0.11007	0.745953	-0.101162	0.837522	-0.240788	0.790476	0.273651	0.740703	0.741311	0.340174	-0.132364	-0.0455394	0.82302
Cetirizine	0.219255	0.726188	-0.259127	0.748194	-0.203881	-0.178947	0.437852	0.799772	-0.161813	-0.0933403	0.15871	-0.0440529	1	0.494955	0.568575	0.331393	0.566283	-0.00257629	-0.191282	0.108229	0.0842967	-0.342342	-0.150195	0.520183	0.427817	0.161856	0.13758	-0.261308	0.537371	-0.371417	0.663893	-0.288217	0.414218	0.377956	-0.165915	-0.126082	-0.209265	0.0805812	0.329831	0.415704	-0.207329
Citalopram	0.280668	0.579859	-0.11322	0.651224	-0.268311	-0.295889	0.873033	0.483719	-0.0185991	-0.0184441	0.15466	0.0979558	0.494955	1	0.355548	0.418253	0.468058	0.120529	0.0231542	0.0180509	0.182309	-0.0583505	-0.175422	-0.0560362	0.0909296	0.118766	0.0758583	0.0166646	0.300265	-0.184777	0.7829	-0.00334124	0.212785	0.196398	-0.0901	-0.039822	-0.112423	0.121355	0.691338	0.0564792	-0.0512558
Clarithromycin	0.319961	0.635078	-0.482831	0.591779	0.138737	-0.435663	0.437604	0.841742	-0.377574	0.0117027	0.590792	-0.140637	0.568575	0.355548	1	-0.00296341	0.473375	-0.352482	-0.0815874	-0.295503	-0.0879435	0.0765686	-0.245671	0.410498	0.357267	-0.00330566	-0.0830287	-0.401763	0.535271	-0.600686	0.627075	-0.372752	0.661291	0.00849882	-0.348294	-0.333175	-0.317311	-0.164648	0.48448	0.133776	-0.493363
Clindamycin	0.266528	0.475856	0.100609	0.229793	-0.264532	0.297356	0.334308	0.220845	0.300536	-0.00935389	0.213669	0.149511	0.331393	0.418253	-0.00296341	1	0.444981	0.82322	-0.200137	0.540671	0.478099	-0.135927	0.174373	-0.0751855	0.0888298	0.545644	0.600106	0.331155	0.350777	0.308553	0.40004	0.179453	0.0742739	0.485146	0.360565	0.258828	0.282528	-0.00277414	0.403696	0.527298	0.322782
Clozapine	0.0717818	0.624235	-0.144087	0.743441	0.0773258	0.0446687	0.456174	0.519649	-0.105178	-0.057942	0.427363	-0.101778	0.566283	0.468058	0.473375	0.444981	1	0.142119	-0.0647767	0.0888729	0.125422	-0.120909	0.0478754	0.0519845	-0.00626929	0.170541	0.204795	0.0680213	0.290812	-0.190839	0.552797	-0.00623066	0.481887	0.168946	-0.153091	0.0420762	-0.195218	0.105301	0.462375	0.295152	-0.0611926
DEET	0.229574	0.160761	0.347952	-0.0181253	-0.13218	0.398997	-0.0443505	-0.117364	0.564234	-0.0288359	-0.16558	0.280553	-0.00257629	0.120529	-0.352482	0.82322	0.142119	1	-0.222937	0.600454	0.415277	-0.00448618	0.411619	-0.187422	-0.0317718	0.51786	0.54624	0.49126	0.081142	0.576459	0.0659225	0.39046	-0.18445	0.457627	0.364829	0.36195	0.479608	0.0580427	0.113445	0.328572	0.53852
Dibutyl Phthalate	-0.145336	-0.129383	-0.137866	-0.120754	0.255485	-0.0167131	-0.0198762	-0.183562	-0.075656	-0.184749	0.00147989	0.148943	-0.191282	0.0231542	-0.0815874	-0.200137	-0.0647767	-0.222937	1	-0.134529	-0.0346349	-0.477314	-0.122706	0.00428723	-0.0361808	-0.0547755	-0.02139	0.24223	0.0869088	0.0684797	0.205843	0.207279	-0.145429	-0.0570435	0.222622	0.132254	0.123864	-0.00781041	-0.125568	-0.17713	0.0431918
Diclofenac	0.0544595	0.118839	0.355885	-0.0787105	0.0370251	0.518956	-0.0906124	0.0386438	0.288897	-0.230154	-0.0967719	0.449671	0.108229	0.0180509	-0.295503	0.540671	0.0888729	0.600454	-0.134529	1	0.857501	0.212519	0.532531	0.327935	0.269573	0.658792	0.801033	0.626139	0.239531	0.743819	0.00137732	0.363594	-0.00226183	0.606794	0.773433	0.450909	0.594749	0.132244	-0.113173	0.707023	0.66385
Furosemide	0.260548	0.168049	0.298202	0.000686668	0.0633836	0.204373	0.103252	0.220482	0.27523	-0.196045	0.0268277	0.460998	0.0842967	0.182309	-0.0879435	0.478099	0.125422	0.415277	-0.0346349	0.857501	1	0.112634	0.444781	0.318136	0.365363	0.707964	0.834578	0.522953	0.342851	0.586735	0.0679521	0.346005	0.0846126	0.56347	0.8152	0.325947	0.474566	0.110501	0.0748178	0.57515	0.501216
Gabapentin	-0.260712	-0.0190184	0.278402	-0.0328538	0.179707	0.049797	-0.0825143	-0.0425684	0.00533457	-0.155322	0.0218319	-0.126111	-0.342342	-0.0583505	0.0765686	-0.135927	-0.120909	-0.00448618	-0.477314	0.212519	0.112634	1	0.541576	-0.0772959	-0.211464	-0.28704	-0.205984	0.18717	-0.126764	0.160019	0.538871	-0.315287	0.273239	-0.27856	0.00734341	-0.379401	-0.0893943	-0.336422	0.0945945	0.137156	0.0583937
Indole	-0.176006	0.118009	0.591583	-0.0361618	0.201158	0.327263	-0.25968	-0.111699	0.510324	-0.330435	0.0937789	0.0928216	-0.150195	-0.175422	-0.245671	0.174373	0.0478754	0.411619	-0.122706	0.532531	0.444781	0.541576	1	0.0275865	-0.233725	0.189286	0.264908	0.33377	-0.00196896	0.427562	-0.0412762	0.084988	0.160255	0.0760178	0.499653	-0.0249534	0.199659	-0.0714023	-0.00715903	0.338103	0.293952
Irbesartan	0.336016	0.278948	-0.148806	0.299651	0.368291	0.113292	-0.0676389	0.612288	-0.259131	-0.0906259	0.151633	0.343533	0.520183	-0.0560362	0.410498	-0.0751855	0.0519845	-0.187422	0.00428723	0.327935	0.318136	-0.0772959	0.0275865	1	0.743513	0.38577	0.351829	0.0131047	0.619805	0.0397525	0.173375	0.0255333	0.445638	0.550692	0.190642	0.0523412	0.323563	0.0692121	-0.0685853	0.469872	0.0857782
Lidocain	0.57666	0.145992	-0.172482	0.293225	0.22941	0.101357	0.0165303	0.622797	0.00377301	-0.0339644	-0.0286999	0.602499	0.427817	0.0909296	0.357267	0.0888298	-0.00626929	-0.0317718	-0.0361808	0.269573	0.365363	-0.211464	-0.233725	0.743513	1	0.391927	0.34781	0.20913	0.541735	0.180991	0.0825076	0.267205	0.149782	0.717326	0.103946	0.289586	0.380377	0.072319	-0.0382306	0.179803	0.285588
Losartan	0.530966	0.310889	0.0713559	0.10957	0.127581	0.208245	0.0424396	0.18558	0.143213	-0.0396425	0.328502	0.411586	0.161856	0.118766	-0.00330566	0.545644	0.170541	0.51786	-0.0547755	0.658792	0.707964	-0.28704	0.189286	0.38577	0.391927	1	0.929057	0.389042	0.454829	0.468553	0.0714252	0.475569	0.193435	0.574185	0.630275	0.445656	0.644722	0.332519	0.193703	0.562893	0.462117
Metoprolol	0.375018	0.215381	0.23614	0.0172636	0.0573643	0.275763	0.0239379	0.157713	0.192549	0.00412112	0.210211	0.420524	0.13758	0.0758583	-0.0830287	0.600106	0.204795	0.54624	-0.02139	0.801033	0.834578	-0.205984	0.264908	0.351829	0.34781	0.929057	1	0.496014	0.458876	0.565484	-0.00270571	0.477054	0.0814116	0.627113	0.76064	0.506612	0.617197	0.180164	0.0657507	0.635274	0.5186
Mirtazapine	-0.0385215	-0.205986	0.388697	-0.118442	0.337655	0.717951	-0.163998	-0.208984	0.432934	-0.118567	-0.0356107	0.7473	-0.261308	0.0166646	-0.401763	0.331155	0.0680213	0.49126	0.24223	0.626139	0.522953	0.18717	0.33377	0.0131047	0.20913	0.389042	0.496014	1	0.0482957	0.895656	-0.196634	0.817366	-0.188987	0.538902	0.476017	0.801825	0.753574	0.133527	-0.154658	0.103698	0.901552
Naproxen	0.37488	0.677344	0.0123921	0.40571	-0.0601782	-0.0761815	0.397655	0.687211	-0.263706	0.300077	0.513153	0.11007	0.537371	0.300265	0.535271	0.350777	0.290812	0.081142	0.0869088	0.239531	0.342851	-0.126764	-0.00196896	0.619805	0.541735	0.454829	0.458876	0.0482957	1	-0.101193	0.50257	-0.0306612	0.654649	0.3943	0.24758	-0.0380642	0.253395	-0.16903	0.409279	0.601045	-0.0831365
O-desmethylvenlafaxine	-0.0233966	-0.370235	0.467401	-0.440647	0.289869	0.844196	-0.347761	-0.363048	0.495732	-0.156791	-0.245976	0.745953	-0.371417	-0.184777	-0.600686	0.308553	-0.190839	0.576459	0.0684797	0.743819	0.586735	0.160019	0.427562	0.0397525	0.180991	0.468553	0.565484	0.895656	-0.101193	1	-0.350764	0.785325	-0.333779	0.566208	0.594934	0.756596	0.82216	0.251237	-0.294533	0.195605	0.948731
Propiconazole	0.162217	0.843727	-0.261871	0.558892	-0.207692	-0.228946	0.769886	0.634058	-0.256844	-0.116563	0.357141	-0.101162	0.663893	0.7829	0.627075	0.40004	0.552797	0.0659225	0.205843	0.00137732	0.0679521	0.538871	-0.0412762	0.173375	0.0825076	0.0714252	-0.00270571	-0.196634	0.50257	-0.350764	1	-0.315856	0.511611	0.0785244	-0.121856	-0.257832	-0.20584	0.0802194	0.736803	0.359194	-0.229936
Propranolol	0.209718	-0.3407	0.314441	-0.126924	0.413046	0.514377	-0.183809	-0.219454	0.41889	0.0485535	0.0310211	0.837522	-0.288217	-0.00334124	-0.372752	0.179453	-0.00623066	0.39046	0.207279	0.363594	0.346005	-0.315287	0.084988	0.0255333	0.267205	0.475569	0.477054	0.817366	-0.0306612	0.785325	-0.315856	1	-0.300827	0.587041	0.268425	0.85341	0.79545	0.392805	-0.116595	-0.195393	0.853598
Saccharin	0.0925368	0.697909	-0.184064	0.615174	0.171715	-0.0627315	0.299289	0.567956	-0.4069	-0.0607625	0.904233	-0.240788	0.414218	0.212785	0.661291	0.0742739	0.481887	-0.18445	-0.145429	-0.00226183	0.0846126	0.273239	0.160255	0.445638	0.149782	0.193435	0.0814116	-0.188987	0.654649	-0.333779	0.511611	-0.300827	1	-0.0562299	-0.0272785	-0.282108	-0.0715294	-0.0592614	0.595936	0.45719	-0.273183
Sucralose	0.503281	0.0883143	0.217688	0.280644	0.254395	0.524708	-0.00224412	0.413739	0.352127	-0.00801436	-0.074498	0.790476	0.377956	0.196398	0.00849882	0.485146	0.168946	0.457627	-0.0570435	0.606794	0.56347	-0.27856	0.0760178	0.550692	0.717326	0.574185	0.627113	0.538902	0.3943	0.566208	0.0785244	0.587041	-0.0562299	1	0.333055	0.597814	0.625671	0.146069	-0.00244161	0.326092	0.664915
Sulfamethizol	0.0173575	0.0167867	0.357841	-0.274762	-0.00102352	0.312716	-0.108541	-0.164422	0.248517	-0.174195	0.0432646	0.273651	-0.165915	-0.0901	-0.348294	0.360565	-0.153091	0.364829	0.222622	0.773433	0.8152	0.00734341	0.499653	0.190642	0.103946	0.630275	0.76064	0.476017	0.24758	0.594934	-0.121856	0.268425	-0.0272785	0.333055	1	0.281838	0.49879	-0.0396684	-0.0978892	0.577304	0.428674
Sulfamethoxazole	0.0635082	-0.271142	0.284026	-0.215015	0.185115	0.593082	-0.192151	-0.162331	0.299664	0.040294	0.0754301	0.740703	-0.126082	-0.039822	-0.333175	0.258828	0.0420762	0.36195	0.132254	0.450909	0.325947	-0.379401	-0.0249534	0.0523412	0.289586	0.445656	0.506612	0.801825	-0.0380642	0.756596	-0.257832	0.85341	-0.282108	0.597814	0.281838	1	0.743551	0.23771	-0.178467	0.0435359	0.867048
Sulfapyridine	0.20932	-0.202545	0.220057	-0.223265	0.340484	0.699954	-0.236579	-0.16322	0.2288	-0.0525377	0.197621	0.741311	-0.209265	-0.112423	-0.317311	0.282528	-0.195218	0.479608	0.123864	0.594749	0.474566	-0.0893943	0.199659	0.323563	0.380377	0.644722	0.617197	0.753574	0.253395	0.82216	-0.20584	0.79545	-0.0715294	0.625671	0.49879	0.743551	1	0.256907	-0.132395	0.220882	0.833494
Tebuconazol	-0.0250557	0.00422537	-0.233025	-0.109539	0.216607	0.102809	0.0586226	-0.118814	-0.059583	-0.22269	0.238219	0.340174	0.0805812	0.121355	-0.164648	-0.00277414	0.105301	0.0580427	-0.00781041	0.132244	0.110501	-0.336422	-0.0714023	0.0692121	0.072319	0.332519	0.180164	0.133527	-0.16903	0.251237	0.0802194	0.392805	-0.0592614	0.146069	-0.0396684	0.23771	0.256907	1	0.0699409	0.0120253	0.331429
Terbutryn	0.27342	0.722649	-0.132113	0.538041	-0.1512	-0.296872	0.665331	0.428843	-0.116476	0.0662109	0.712848	-0.132364	0.329831	0.691338	0.48448	0.403696	0.462375	0.113445	-0.125568	-0.113173	0.0748178	0.0945945	-0.00715903	-0.0685853	-0.0382306	0.193703	0.0657507	-0.154658	0.409279	-0.294533	0.736803	-0.116595	0.595936	-0.00244161	-0.0978892	-0.178467	-0.132395	0.0699409	1	0.154809	-0.168129
TFMP	0.0156275	0.536304	0.0604664	0.100983	-0.127087	0.305085	0.0705049	0.299338	-0.183489	-0.304655	0.398757	-0.0455394	0.415704	0.0564792	0.133776	0.527298	0.295152	0.328572	-0.17713	0.707023	0.57515	0.137156	0.338103	0.469872	0.179803	0.562893	0.635274	0.103698	0.601045	0.195605	0.359194	-0.195393	0.45719	0.326092	0.577304	0.0435359	0.220882	0.0120253	0.154809	1	0.128488
Venlafaxine	0.0419103	-0.276806	0.388951	-0.252621	0.294301	0.835523	-0.25819	-0.229482	0.472459	-0.143146	-0.0775078	0.82302	-0.207329	-0.0512558	-0.493363	0.322782	-0.0611926	0.53852	0.0431918	0.66385	0.501216	0.0583937	0.293952	0.0857782	0.285588	0.462117	0.5186	0.901552	-0.0831365	0.948731	-0.229936	0.853598	-0.273183	0.664915	0.428674	0.867048	0.833494	0.331429	-0.168129	0.128488	1

## Sheet: Pearson_correlation_Influent
	Irbesartan	1,2,3-Benzotriazole	Clozapine	1,3-Diphenylguanidine	Losartan	DEET	Clarithromycin	Cetirizine	Carbamazepine	Trimethoprim	TFMP	Sulfamethizol	Propranolol	Naproxen	Metoprolol	Azithromycin	O-desmethylvenlafaxine	Citalopram	Amitriptylin	Caffeine	Gabapentin	Venlafaxine	Terbutryn	Sulfapyridine	Sulfamethoxazole	Paracetamol	Salicylic acid	Sucralose	Furosemide	Sulfadiazine	Saccharin	4-nitrophenol	Phenol	Aniline	3-Methylphenol	2-Phenoxyethanol	Benzothiazole	Indole	3-methylindole	Diethyl Phthalate	Ibuprofen	Tetradecanoic acid	Lidocaine	Palmitic Acid
Irbesartan	1	0.627624	0.416402	-0.0414633	0.657534	0.295351	0.64373	0.508898	0.414565	0.590302	0.127136	0.18136	0.376632	0.617515	0.31887	0.436348	-0.193531	-0.0753402	0.0882478	0.458788	0.337308	0.257079	0.355416	0.177344	0.602142	0.067385	0.420951	0.496158	0.122038	-0.0557212	0.384536	0.21829	0.31985	0.251688	0.129911	0.163218	0.713799	0.229895	0.438962	0.538751	0.697811	0.0654455	-0.208355	0.341923
1,2,3-Benzotriazole	0.627624	1	0.286121	-0.182691	0.294117	-0.1028	0.157551	0.0303278	0.142751	0.531699	-0.107328	-0.119556	0.0104324	0.0680276	0.00621033	0.0427134	-0.235519	-0.159637	-0.138886	0.0621856	-0.0843957	-0.106528	0.18009	-0.0528837	0.458488	-0.0563497	0.160161	0.28385	0.0275226	-0.404814	0.144327	-0.061074	0.0998204	-0.0590246	0.167231	-0.0263243	0.601163	-0.0404458	0.280643	0.222567	0.270219	0.0180498	-0.339385	0.0214931
Clozapine	0.416402	0.286121	1	-0.254226	0.646435	-0.0322875	-0.148094	0.135878	0.519812	0.304813	-0.105147	0.575574	0.462921	0.455512	0.457196	0.438311	0.467628	0.0330348	0.29585	0.138211	0.414196	0.744486	0.0135436	0.629509	0.828614	0.208474	0.451559	0.423094	0.585027	-0.0996125	0.467776	0.0779465	0.149592	0.513488	0.0799719	-0.000494233	0.143975	-0.0410894	0.215271	0.177193	0.303931	0.044649	0.531652	0.508753
1,3-Diphenylguanidine	-0.0414633	-0.182691	-0.254226	1	-0.338794	0.407074	0.279957	0.0328513	-0.14822	-0.398255	-0.0148172	-0.45746	-0.293204	-0.267724	-0.398846	0.272544	-0.407355	-0.10565	0.116983	-0.241539	-0.140173	-0.243218	0.346075	-0.528576	-0.225714	-0.559444	0.0151696	-0.455372	-0.423255	0.0194765	-0.178838	0.257238	-0.195499	0.00867941	-0.257348	-0.176656	-0.00215022	0.0365026	0.239537	-0.00996989	-0.134438	-0.555646	-0.326946	-0.254772
Losartan	0.657534	0.294117	0.646435	-0.338794	1	0.0273411	0.307847	0.479175	0.827865	0.698848	0.297074	0.633703	0.803864	0.876515	0.849121	0.446739	0.406188	0.309826	0.446009	0.465943	0.610651	0.717233	0.059624	0.587489	0.679845	0.582179	0.534384	0.759661	0.610572	0.0353753	0.626224	0.279126	0.197675	0.396343	0.155574	0.0802664	0.412865	0.024836	0.432588	0.235448	0.607262	0.0979949	0.0840178	0.647236
DEET	0.295351	-0.1028	-0.0322875	0.407074	0.0273411	1	0.614863	0.599572	-0.116514	0.243638	0.682036	-0.173295	-0.139962	0.34247	-0.0875644	0.535698	-0.230583	-0.0243829	-0.149343	0.523341	-0.0958282	0.156642	0.409542	-0.124099	-0.172689	0.0400739	0.14842	0.223634	-0.261845	0.561118	-0.0423825	-0.188654	0.590587	0.328527	0.450857	0.547356	0.233589	0.666408	0.72251	0.581138	0.293247	0.114663	-0.115639	-0.264142
Clarithromycin	0.64373	0.157551	-0.148094	0.279957	0.307847	0.614863	1	0.544601	0.0638606	0.459039	0.377952	-0.0852946	0.143622	0.506226	0.0832553	0.149623	-0.337301	-0.053535	-0.214564	0.511195	0.207936	0.0730862	0.122038	-0.0915606	0.00892203	-0.0243995	0.201689	0.269066	-0.212967	0.264418	0.155396	0.322237	0.36243	0.0618172	0.178608	0.290577	0.587026	0.392351	0.524411	0.405972	0.379892	-0.161857	-0.381008	-0.188962
Cetirizine	0.508898	0.0303278	0.135878	0.0328513	0.479175	0.599572	0.544601	1	0.174486	0.583152	0.735108	-0.120115	0.185343	0.768204	0.201766	0.633408	-0.302727	0.340243	0.0128264	0.896956	-0.12517	0.246649	0.122495	-0.0924072	-0.0190216	0.280147	0.134458	0.658235	-0.27258	0.771108	0.115107	-0.160898	0.665544	0.13605	0.47691	0.629316	0.565131	0.699621	0.621895	0.85082	0.789145	0.888853	-0.321158	0.461544
Carbamazepine	0.414565	0.142751	0.519812	-0.14822	0.827865	-0.116514	0.0638606	0.174486	1	0.347578	-0.0225502	0.599889	0.679838	0.601935	0.912799	0.505284	0.512142	0.551766	0.759157	0.0481248	0.507855	0.550367	0.217553	0.443654	0.268164	0.577802	0.40902	0.532988	0.707548	-0.266355	0.381936	0.339846	-0.10377	0.407343	-0.166958	-0.177751	-0.076189	-0.460845	0.138973	-0.0149394	0.425397	-0.339319	0.297993	0.662609
Trimethoprim	0.590302	0.531699	0.304813	-0.398255	0.698848	0.243638	0.459039	0.583152	0.347578	1	0.548014	0.199209	0.410712	0.69847	0.468551	0.299678	0.0779164	0.172355	-0.174877	0.632792	0.135879	0.40518	0.0100153	0.246903	0.289044	0.482728	0.232505	0.723573	0.197236	0.192381	0.306929	0.00283413	0.541193	0.169785	0.579848	0.460875	0.686731	0.334119	0.649598	0.432759	0.479986	0.400059	-0.276791	0.169231
TFMP	0.127136	-0.107328	-0.105147	-0.0148172	0.297074	0.682036	0.377952	0.735108	-0.0225502	0.548014	1	-0.0607502	0.119297	0.585037	0.289147	0.508212	-0.0619636	0.342155	-0.106875	0.752606	-0.116794	0.206241	0.147679	-0.0187169	-0.339467	0.57555	0.172885	0.64078	-0.0955653	0.773401	0.136501	-0.34043	0.560424	0.139937	0.574363	0.554433	0.187676	0.653125	0.728028	0.544005	0.40876	0.604632	-0.277103	-0.0122592
Sulfamethizol	0.18136	-0.119556	0.575574	-0.45746	0.633703	-0.173295	-0.0852946	-0.120115	0.599889	0.199209	-0.0607502	1	0.778192	0.477203	0.78794	0.0611822	0.856312	0.0693725	0.339778	-0.0152417	0.823063	0.743042	0.00429215	0.926443	0.466425	0.546505	0.547202	0.348239	0.912116	-0.24087	0.618769	0.413284	0.00193919	0.648335	0.0286539	-0.0439194	-0.0934651	-0.307388	-0.00125258	-0.184212	0.102149	-0.228294	0.596062	0.296029
Propranolol	0.376632	0.0104324	0.462921	-0.293204	0.803864	-0.139962	0.143622	0.185343	0.679838	0.410712	0.119297	0.778192	1	0.677617	0.825782	0.162164	0.65888	0.0578835	0.226245	0.249018	0.69664	0.710576	-0.0713603	0.742907	0.356244	0.531359	0.526961	0.48253	0.723879	-0.135209	0.527841	0.524606	0.146578	0.603775	0.156869	0.0919873	0.30471	-0.0866337	0.220385	0.0896364	0.432748	-0.11231	0.28258	0.407551
Naproxen	0.617515	0.0680276	0.455512	-0.267724	0.876515	0.34247	0.506226	0.768204	0.601935	0.69847	0.585037	0.477203	0.677617	1	0.708716	0.520631	0.223375	0.39467	0.271761	0.783889	0.441237	0.664249	0.00512295	0.483223	0.44984	0.594684	0.42123	0.844272	0.336329	0.426079	0.477603	0.173186	0.482211	0.414037	0.348295	0.404931	0.527024	0.372165	0.533607	0.581822	0.825972	0.502144	0.0139936	0.656291
Metoprolol	0.31887	0.00621033	0.457196	-0.398846	0.849121	-0.0875644	0.0832553	0.201766	0.912799	0.468551	0.289147	0.78794	0.825782	0.708716	1	0.299968	0.729045	0.457993	0.647535	0.21577	0.702935	0.700371	0.149088	0.686926	0.309551	0.816456	0.530049	0.651183	0.83331	-0.0411275	0.607929	0.321798	-0.00305125	0.424536	0.0331018	-0.0538165	0.0537108	-0.236466	0.216388	-0.102921	0.298323	0.00355169	0.275714	0.505662
Azithromycin	0.436348	0.0427134	0.438311	0.272544	0.446739	0.535698	0.149623	0.633408	0.505284	0.299678	0.508212	0.0611822	0.162164	0.520631	0.299968	1	0.0342485	0.379682	0.527682	0.397999	0.0390861	0.347886	0.550884	-0.0298764	0.144671	0.29984	0.479626	0.424932	0.0869867	0.439757	0.267512	-0.0694599	0.340449	0.38461	0.235818	0.334681	0.0797419	0.259122	0.53675	0.415357	0.416232	0.203057	-0.0725915	0.3809
O-desmethylvenlafaxine	-0.193531	-0.235519	0.467628	-0.407355	0.406188	-0.230583	-0.337301	-0.302727	0.512142	0.0779164	-0.0619636	0.856312	0.65888	0.223375	0.729045	0.0342485	1	0.113278	0.291107	-0.176199	0.603295	0.687328	-0.0520773	0.849349	0.130294	0.614509	0.358465	0.171809	0.920015	-0.242663	0.358502	0.325636	-0.0933111	0.553355	0.0524216	-0.0652594	-0.366731	-0.387105	-0.0856479	-0.376466	-0.150289	-0.347818	0.708931	0.111036
Citalopram	-0.0753402	-0.159637	0.0330348	-0.10565	0.309826	-0.0243829	-0.053535	0.340243	0.551766	0.172355	0.342155	0.0693725	0.0578835	0.39467	0.457993	0.379682	0.113278	1	0.659463	0.209816	-0.0892056	0.164037	0.00621987	-0.0222775	-0.160475	0.567943	-0.0404838	0.538932	0.142548	0.249147	0.0267812	-0.0775241	-0.0697094	-0.106931	-0.118429	-0.032356	-0.30243	-0.219498	0.0272773	-0.0727929	0.176091	0.310546	0.0361286	0.598741
Amitriptylin	0.0882478	-0.138886	0.29585	0.116983	0.446009	-0.149343	-0.214564	0.0128264	0.759157	-0.174877	-0.106875	0.339778	0.226245	0.271761	0.647535	0.527682	0.291107	0.659463	1	-0.273152	0.345102	0.254648	0.400577	0.0545157	0.0607197	0.381227	0.323209	0.180675	0.457467	-0.169007	0.300536	0.158505	-0.432204	0.0571055	-0.513303	-0.411396	-0.432249	-0.583765	-0.164347	-0.299751	0.0576014	-0.241283	0.233575	0.622673
Caffeine	0.458788	0.0621856	0.138211	-0.241539	0.465943	0.523341	0.511195	0.896956	0.0481248	0.632792	0.752606	-0.0152417	0.249018	0.783889	0.21577	0.397999	-0.176199	0.209816	-0.273152	1	-0.0755282	0.302741	-0.146525	0.120015	0.0456678	0.390858	0.107177	0.740069	-0.188828	0.74036	0.112172	-0.216519	0.746152	0.152006	0.56113	0.69286	0.588845	0.793936	0.523655	0.852096	0.770628	0.856491	-0.188421	0.329478
Gabapentin	0.337308	-0.0843957	0.414196	-0.140173	0.610651	-0.0958282	0.207936	-0.12517	0.507855	0.135879	-0.116794	0.823063	0.69664	0.441237	0.702935	0.0390861	0.603295	-0.0892056	0.345102	-0.0755282	1	0.601855	0.158463	0.707184	0.500737	0.309779	0.582397	0.155204	0.760925	-0.279065	0.666075	0.601423	-0.267167	0.419681	-0.295718	-0.324154	-0.0321166	-0.303575	-0.0167327	-0.332096	-0.00593239	-0.446741	0.3018	0.140986
Venlafaxine	0.257079	-0.106528	0.744486	-0.243218	0.717233	0.156642	0.0730862	0.246649	0.550367	0.40518	0.206241	0.743042	0.710576	0.664249	0.700371	0.347886	0.687328	0.164037	0.254648	0.302741	0.601855	1	-0.102478	0.792097	0.587036	0.488163	0.44265	0.516816	0.705832	0.0557856	0.459675	0.25888	0.278138	0.663847	0.232119	0.174765	0.106308	0.117457	0.363704	0.094054	0.226018	0.0709784	0.557101	0.399439
Terbutryn	0.355416	0.18009	0.0135436	0.346075	0.059624	0.409542	0.122038	0.122495	0.217553	0.0100153	0.147679	0.00429215	-0.0713603	0.00512295	0.149088	0.550884	-0.0520773	0.00621987	0.400577	-0.146525	0.158463	-0.102478	1	-0.146941	-0.0856744	0.0564455	0.283645	-0.0484519	0.108062	-0.0946341	0.117327	0.00342113	-0.0693423	0.240502	-0.067688	-0.0543448	-0.0263877	-0.0847912	0.260086	0.056566	0.0982437	-0.0843695	-0.213764	-0.0126796
Sulfapyridine	0.177344	-0.0528837	0.629509	-0.528576	0.587489	-0.124099	-0.0915606	-0.0924072	0.443654	0.246903	-0.0187169	0.926443	0.742907	0.483223	0.686926	-0.0298764	0.849349	-0.0222775	0.0545157	0.120015	0.707184	0.792097	-0.146941	1	0.530583	0.51963	0.429328	0.407507	0.841455	-0.191269	0.493191	0.325017	0.139752	0.675055	0.163396	0.0732757	-0.0104021	-0.116746	0.027471	-0.0342229	0.178977	-0.0344276	0.684262	0.257103
Sulfamethoxazole	0.602142	0.458488	0.828614	-0.225714	0.679845	-0.172689	0.00892203	-0.0190216	0.268164	0.289044	-0.339467	0.466425	0.356244	0.44984	0.309551	0.144671	0.130294	-0.160475	0.0607197	0.0456678	0.500737	0.587036	-0.0856744	0.530583	1	-0.0474525	0.411189	0.360253	0.429117	-0.332258	0.536095	0.148816	-0.0753619	0.262357	-0.192798	-0.310866	0.259789	-0.0461033	0.085565	0.135671	0.300464	0.0169244	0.301744	0.388705
Paracetamol	0.067385	-0.0563497	0.208474	-0.559444	0.582179	0.0400739	-0.0243995	0.280147	0.577802	0.482728	0.57555	0.546505	0.531359	0.594684	0.816456	0.29984	0.614509	0.567943	0.381227	0.390858	0.309779	0.488163	0.0564455	0.51963	-0.0474525	1	0.391908	0.761312	0.610771	0.299755	0.456597	-0.042986	0.245703	0.274151	0.294323	0.220357	-0.0041831	-0.016234	0.23273	0.0703058	0.252993	0.390117	0.203054	0.334384
Salicylic acid	0.420951	0.160161	0.451559	0.0151696	0.534384	0.14842	0.201689	0.134458	0.40902	0.232505	0.172885	0.547202	0.526961	0.42123	0.530049	0.479626	0.358465	-0.0404838	0.323209	0.107177	0.582397	0.44265	0.283645	0.429328	0.411189	0.391908	1	0.360425	0.536864	0.132061	0.896547	0.42157	0.162017	0.473377	0.107536	0.0694659	0.307111	-0.0785168	0.312392	0.121756	0.167969	-0.195644	0.101219	0.0726653
Sucralose	0.496158	0.28385	0.423094	-0.455372	0.759661	0.223634	0.269066	0.658235	0.532988	0.723573	0.64078	0.348239	0.48253	0.844272	0.651183	0.424932	0.171809	0.538932	0.180675	0.740069	0.155204	0.516816	-0.0484519	0.407507	0.360253	0.761312	0.360425	1	0.319683	0.394019	0.437959	-0.105292	0.507225	0.285967	0.43017	0.395335	0.45263	0.311881	0.509544	0.527705	0.67357	0.679516	-0.0181702	0.56456
Furosemide	0.122038	0.0275226	0.585027	-0.423255	0.610572	-0.261845	-0.212967	-0.27258	0.707548	0.197236	-0.0955653	0.912116	0.723879	0.336329	0.83331	0.0869867	0.920015	0.142548	0.457467	-0.188828	0.760925	0.705832	0.108062	0.841455	0.429117	0.610771	0.536864	0.319683	1	-0.41487	0.57402	0.346242	-0.165688	0.539168	-0.0685186	-0.231011	-0.155067	-0.46584	-0.00386339	-0.318107	-0.0120835	-0.279735	0.617757	0.249515
Sulfadiazine	-0.0557212	-0.404814	-0.0996125	0.0194765	0.0353753	0.561118	0.264418	0.771108	-0.266355	0.192381	0.773401	-0.24087	-0.135209	0.426079	-0.0411275	0.439757	-0.242663	0.249147	-0.169007	0.74036	-0.279065	0.0557856	-0.0946341	-0.191269	-0.332258	0.299755	0.132061	0.394019	-0.41487	1	0.132345	-0.314328	0.571952	-0.0301346	0.427705	0.609429	0.162254	0.698105	0.344551	0.526778	0.246728	0.648319	-0.199992	0.0532355
Saccharin	0.384536	0.144327	0.467776	-0.178838	0.626224	-0.0423825	0.155396	0.115107	0.381936	0.306929	0.136501	0.618769	0.527841	0.477603	0.607929	0.267512	0.358502	0.0267812	0.300536	0.112172	0.666075	0.459675	0.117327	0.493191	0.536095	0.456597	0.896547	0.437959	0.57402	0.132345	1	0.408979	0.0285331	0.300055	-0.0101478	-0.0858667	0.265903	-0.153399	0.206847	-0.0248982	0.0862868	-0.0754996	0.0489579	0.18166
4-nitrophenol	0.21829	-0.061074	0.0779465	0.257238	0.279126	-0.188654	0.322237	-0.160898	0.339846	0.00283413	-0.34043	0.413284	0.524606	0.173186	0.321798	-0.0694599	0.325636	-0.0775241	0.158505	-0.216519	0.601423	0.25888	0.00342113	0.325017	0.148816	-0.042986	0.42157	-0.105292	0.346242	-0.314328	0.408979	1	-0.195886	0.338492	-0.215123	-0.177107	0.282248	-0.420473	-0.0783208	-0.349384	-0.139196	-0.480236	0.031307	0.00468456
Phenol	0.31985	0.0998204	0.149592	-0.195499	0.197675	0.590587	0.36243	0.665544	-0.10377	0.541193	0.560424	0.00193919	0.146578	0.482211	-0.00305125	0.340449	-0.0933111	-0.0697094	-0.432204	0.746152	-0.267167	0.278138	-0.0693423	0.139752	-0.0753619	0.245703	0.162017	0.507225	-0.165688	0.571952	0.0285331	-0.195886	1	0.441997	0.882854	0.950338	0.643119	0.736268	0.596808	0.83359	0.51661	0.574619	0.0248514	-0.00897399
Aniline	0.251688	-0.0590246	0.513488	0.00867941	0.396343	0.328527	0.0618172	0.13605	0.407343	0.169785	0.139937	0.648335	0.603775	0.414037	0.424536	0.38461	0.553355	-0.106931	0.0571055	0.152006	0.419681	0.663847	0.240502	0.675055	0.262357	0.274151	0.473377	0.285967	0.539168	-0.0301346	0.300055	0.338492	0.441997	1	0.433233	0.391945	0.250278	0.0942435	0.425989	0.307	0.322167	-0.0574383	0.442324	0.11828
3-Methylphenol	0.129911	0.167231	0.0799719	-0.257348	0.155574	0.450857	0.178608	0.47691	-0.166958	0.579848	0.574363	0.0286539	0.156869	0.348295	0.0331018	0.235818	0.0524216	-0.118429	-0.513303	0.56113	-0.295718	0.232119	-0.067688	0.163396	-0.192798	0.294323	0.107536	0.43017	-0.0685186	0.427705	-0.0101478	-0.215123	0.882854	0.433233	1	0.906688	0.542982	0.574108	0.630626	0.573637	0.273296	0.413996	-0.0335621	-0.22224
2-Phenoxyethanol	0.163218	-0.0263243	-0.000494233	-0.176656	0.0802664	0.547356	0.290577	0.629316	-0.177751	0.460875	0.554433	-0.0439194	0.0919873	0.404931	-0.0538165	0.334681	-0.0652594	-0.032356	-0.411396	0.69286	-0.324154	0.174765	-0.0543448	0.0732757	-0.310866	0.220357	0.0694659	0.395335	-0.231011	0.609429	-0.0858667	-0.177107	0.950338	0.391945	0.906688	1	0.500663	0.685054	0.497585	0.714913	0.398095	0.520151	-0.00786703	-0.0850378
Benzothiazole	0.713799	0.601163	0.143975	-0.00215022	0.412865	0.233589	0.587026	0.565131	-0.076189	0.686731	0.187676	-0.0934651	0.30471	0.527024	0.0537108	0.0797419	-0.366731	-0.30243	-0.432249	0.588845	-0.0321166	0.106308	-0.0263877	-0.0104021	0.259789	-0.0041831	0.307111	0.45263	-0.155067	0.162254	0.265903	0.282248	0.643119	0.250278	0.542982	0.500663	1	0.411515	0.527578	0.756047	0.687858	0.296408	-0.487514	0.00580746
Indole	0.229895	-0.0404458	-0.0410894	0.0365026	0.024836	0.666408	0.392351	0.699621	-0.460845	0.334119	0.653125	-0.307388	-0.0866337	0.372165	-0.236466	0.259122	-0.387105	-0.219498	-0.583765	0.793936	-0.303575	0.117457	-0.0847912	-0.116746	-0.0461033	-0.016234	-0.0785168	0.311881	-0.46584	0.698105	-0.153399	-0.420473	0.736268	0.0942435	0.574108	0.685054	0.411515	1	0.517178	0.801269	0.468163	0.617665	-0.210317	-0.0838979
3-methylindole	0.438962	0.280643	0.215271	0.239537	0.432588	0.72251	0.524411	0.621895	0.138973	0.649598	0.728028	-0.00125258	0.220385	0.533607	0.216388	0.53675	-0.0856479	0.0272773	-0.164347	0.523655	-0.0167327	0.363704	0.260086	0.027471	0.085565	0.23273	0.312392	0.509544	-0.00386339	0.344551	0.206847	-0.0783208	0.596808	0.425989	0.630626	0.497585	0.527578	0.517178	1	0.56685	0.397019	0.106411	-0.279568	-0.13143
Diethyl Phthalate	0.538751	0.222567	0.177193	-0.00996989	0.235448	0.581138	0.405972	0.85082	-0.0149394	0.432759	0.544005	-0.184212	0.0896364	0.581822	-0.102921	0.415357	-0.376466	-0.0727929	-0.299751	0.852096	-0.332096	0.094054	0.056566	-0.0342229	0.135671	0.0703058	0.121756	0.527705	-0.318107	0.526778	-0.0248982	-0.349384	0.83359	0.307	0.573637	0.714913	0.756047	0.801269	0.56685	1	0.831827	0.701926	-0.1239	0.259693
Ibuprofen	0.697811	0.270219	0.303931	-0.134438	0.607262	0.293247	0.379892	0.789145	0.425397	0.479986	0.40876	0.102149	0.432748	0.825972	0.298323	0.416232	-0.150289	0.176091	0.0576014	0.770628	-0.00593239	0.226018	0.0982437	0.178977	0.300464	0.252993	0.167969	0.67357	-0.0120835	0.246728	0.0862868	-0.139196	0.51661	0.322167	0.273296	0.398095	0.687858	0.468163	0.397019	0.831827	1	0.610608	-0.00381914	0.602786
Tetradecanoic acid	0.0654455	0.0180498	0.044649	-0.555646	0.0979949	0.114663	-0.161857	0.888853	-0.339319	0.400059	0.604632	-0.228294	-0.11231	0.502144	0.00355169	0.203057	-0.347818	0.310546	-0.241283	0.856491	-0.446741	0.0709784	-0.0843695	-0.0344276	0.0169244	0.390117	-0.195644	0.679516	-0.279735	0.648319	-0.0754996	-0.480236	0.574619	-0.0574383	0.413996	0.520151	0.296408	0.617665	0.106411	0.701926	0.610608	1	-0.248705	0.56055
Lidocaine	-0.208355	-0.339385	0.531652	-0.326946	0.0840178	-0.115639	-0.381008	-0.321158	0.297993	-0.276791	-0.277103	0.596062	0.28258	0.0139936	0.275714	-0.0725915	0.708931	0.0361286	0.233575	-0.188421	0.3018	0.557101	-0.213764	0.684262	0.301744	0.203054	0.101219	-0.0181702	0.617757	-0.199992	0.0489579	0.031307	0.0248514	0.442324	-0.0335621	-0.00786703	-0.487514	-0.210317	-0.279568	-0.1239	-0.00381914	-0.248705	1	0.245336
Palmitic Acid	0.341923	0.0214931	0.508753	-0.254772	0.647236	-0.264142	-0.188962	0.461544	0.662609	0.169231	-0.0122592	0.296029	0.407551	0.656291	0.505662	0.3809	0.111036	0.598741	0.622673	0.329478	0.140986	0.399439	-0.0126796	0.257103	0.388705	0.334384	0.0726653	0.56456	0.249515	0.0532355	0.18166	0.00468456	-0.00897399	0.11828	-0.22224	-0.0850378	0.00580746	-0.0838979	-0.13143	0.259693	0.602786	0.56055	0.245336	1

## Sheet: DMagna_Tox
Chemical Name	Species Scientific Name	Species Common Name	Conc 1 Mean (Standardized)	Conc Min 1 (Standardized)	Conc 1 Max (Standardized)	Unit	Effect Measurement	Endpoint	Author	Reference Number	Title	Source	Publication Year
1,2,3-Benzotriazole	Daphnia magna	Water Flea	107	97.1	119	mg/L	Immobile	EC50	Seeland,A., M. Oetken, A. Kiss, E. Fries, and J. Oehlmann	160737	Acute and Chronic Toxicity of Benzotriazoles to Aquatic Organisms	Environ. Sci. Pollut. Res.19(5): 1781-1790	2012
2-hydroxy-atrazine	Daphnia magna	Water Flea	4.08	3.39	4.18	mg/L	Immobile	EC50	Choi,H.J., D. Kim, and T.J. Lee	178672	Photochemical Degradation of Atrazine in UV and UV/H2O2 Process: Pathways and Toxic Effects of Products	Sci. Agric. Bohemica48:927-934	2013
4-Nitrophenol	Daphnia magna	Water Flea	20	16.7	24	mg/L	Immobile	EC50	Randall,T.L., and P.V. Knopp	2193	Detoxification of Specific Organic Substances by Wet Oxidation	J. Water Pollut. Control Fed.52(8): 2117-2130	1980
4-Nitrophenol	Daphnia magna	Water Flea	7.68	6.1	10.07	mg/L	Immobile	EC50	Keen,R., and C.R. Baillod	10915	Toxicity to Daphnia of the End Products of Wet Oxidation of Phenol and Substituted Phenols	Water Res.19(6): 767-772	1985
4-Nitrophenol	Daphnia magna	Water Flea	4.7	3.1	7.1	mg/L	Immobile	EC50	Kuhn,R., M. Pattard, K.D. Pernak, and A. Winter	846	Results of the Harmful Effects of Selected Water Pollutants (Anilines, Phenols, Aliphatic Compounds) to Daphnia magna	Water Res.23(4): 495-499	1989
4-Nitrophenol	Daphnia magna	Water Flea	6			mg/L	Immobile	EC50	U.S. Environmental Protection Agency	344	Pesticide Ecotoxicity Database (Formerly: Environmental Effects Database (EEDB))	Environmental Fate and Effects Division, U.S.EPA, Washington, D.C.:	1992
4-Nitrophenol	Daphnia magna	Water Flea	36	18	56	mg/L	Immobile	EC50	U.S. Environmental Protection Agency	344	Pesticide Ecotoxicity Database (Formerly: Environmental Effects Database (EEDB))	Environmental Fate and Effects Division, U.S.EPA, Washington, D.C.:	1992
4-Nitrophenol	Daphnia magna	Water Flea	11.79			mg/L	Mortality	LC50	Kim,K.T., Y.G. Lee, and S.D. Kim	87184	Combined Toxicity of Copper and Phenol Derivatives to Daphnia magna: Effect of Complexation Reaction	Environ. Int.32(4): 487-492	2006
4-Nitrophenol	Daphnia magna	Water Flea	8.40228			mg/L	Mortality	LC50	Kopperman,H.L., R.M. Carlson, and R. Caple	2120	Aqueous Chlorination and Ozonation Studies. I. Structure-Toxicity Correlations of Phenolic Compounds to Daphnia magna	Chem.-Biol. Interact.9(4): 245-251	1974
4-Nitrophenol	Daphnia magna	Water Flea	22	20	24	mg/L	Mortality	LC50	LeBlanc,G.A.	5184	Acute Toxicity of Priority Pollutants to Water Flea (Daphnia magna)	Bull. Environ. Contam. Toxicol.24(5): 684-691	1980
Acetylsalicylic acid	Daphnia magna	Water Flea	88.1	72.8	106.6	mg/L	Immobile	EC50	Cleuvers,M.	151753	Mixture Toxicity of the Anti-Inflammatory Drugs Diclofenac, Ibuprofen, Naproxen, and Acetylsalicylic Acid	Ecotoxicol. Environ. Saf.59(3): 309-315	2004
Acetylsalicylic acid	Daphnia magna	Water Flea	1293.05	635.6	2630.6	mg/L	Immobile	EC50	Marques,C.R., N. Abrantes, and F. Goncalves	111305	Life-History Traits of Standard and Autochthonous Cladocerans: I. Acute and Chronic Effects of Acetylsalicylic Acid	Environ. Toxicol.19(5): 518-526	2004
Acetylsalicylic acid	Daphnia magna	Water Flea	88.2784			mg/L	Immobile	EC50	Cleuvers,M.	151753	Mixture Toxicity of the Anti-Inflammatory Drugs Diclofenac, Ibuprofen, Naproxen, and Acetylsalicylic Acid	Ecotoxicol. Environ. Saf.59(3): 309-315	2004
Acifluorfen	Daphnia magna	Water Flea	20.027			mg/L	Mortality	LC50	Diao,J., P. Xu, P. Wang, D. Lu, Y. Lu, and Z. Zhou	152904	Enantioselective Degradation in Sediment and Aquatic Toxicity to Daphnia magna of the Herbicide Lactofen Enantiomers	J. Agric. Food Chem.58(4): 2439-2445	2010
Acifluorfen	Daphnia magna	Water Flea	13.684			mg/L	Mortality	LC50	Diao,J., P. Xu, P. Wang, D. Lu, Y. Lu, and Z. Zhou	152904	Enantioselective Degradation in Sediment and Aquatic Toxicity to Daphnia magna of the Herbicide Lactofen Enantiomers	J. Agric. Food Chem.58(4): 2439-2445	2010
Acifluorfen	Daphnia magna	Water Flea	2.568			mg/L	Mortality	LC50	Diao,J., P. Xu, P. Wang, D. Lu, Y. Lu, and Z. Zhou	152904	Enantioselective Degradation in Sediment and Aquatic Toxicity to Daphnia magna of the Herbicide Lactofen Enantiomers	J. Agric. Food Chem.58(4): 2439-2445	2010
Acifluorfen	Daphnia magna	Water Flea	21.327			mg/L	Mortality	LC50	Diao,J., P. Xu, P. Wang, D. Lu, Y. Lu, and Z. Zhou	152904	Enantioselective Degradation in Sediment and Aquatic Toxicity to Daphnia magna of the Herbicide Lactofen Enantiomers	J. Agric. Food Chem.58(4): 2439-2445	2010
Acifluorfen	Daphnia magna	Water Flea	2	1.7	2.5	mg/L	Immobile	EC50	U.S. Environmental Protection Agency	344	Pesticide Ecotoxicity Database (Formerly: Environmental Effects Database (EEDB))	Environmental Fate and Effects Division, U.S.EPA, Washington, D.C.:	1992
Acifluorfen	Daphnia magna	Water Flea	4.8			mg/L	Immobile	EC50	U.S. Environmental Protection Agency	344	Pesticide Ecotoxicity Database (Formerly: Environmental Effects Database (EEDB))	Environmental Fate and Effects Division, U.S.EPA, Washington, D.C.:	1992
Acifluorfen	Daphnia magna	Water Flea	17.689			mg/L	Mortality	LC50	Diao,J., P. Xu, P. Wang, D. Lu, Y. Lu, and Z. Zhou	152904	Enantioselective Degradation in Sediment and Aquatic Toxicity to Daphnia magna of the Herbicide Lactofen Enantiomers	J. Agric. Food Chem.58(4): 2439-2445	2010
Acifluorfen	Daphnia magna	Water Flea	4.308			mg/L	Mortality	LC50	Diao,J., P. Xu, P. Wang, D. Lu, Y. Lu, and Z. Zhou	152904	Enantioselective Degradation in Sediment and Aquatic Toxicity to Daphnia magna of the Herbicide Lactofen Enantiomers	J. Agric. Food Chem.58(4): 2439-2445	2010
Acifluorfen	Daphnia magna	Water Flea	0.378			mg/L	Mortality	LC50	Diao,J., P. Xu, P. Wang, D. Lu, Y. Lu, and Z. Zhou	152904	Enantioselective Degradation in Sediment and Aquatic Toxicity to Daphnia magna of the Herbicide Lactofen Enantiomers	J. Agric. Food Chem.58(4): 2439-2445	2010
Acifluorfen	Daphnia magna	Water Flea	28.1	15	52	mg/L	Immobile	EC50	U.S. Environmental Protection Agency	344	Pesticide Ecotoxicity Database (Formerly: Environmental Effects Database (EEDB))	Environmental Fate and Effects Division, U.S.EPA, Washington, D.C.:	1992
Acifluorfen	Daphnia magna	Water Flea	77	66	94	mg/L	Immobile	EC50	U.S. Environmental Protection Agency	344	Pesticide Ecotoxicity Database (Formerly: Environmental Effects Database (EEDB))	Environmental Fate and Effects Division, U.S.EPA, Washington, D.C.:	1992
Acridine	Daphnia magna	Water Flea	2.3	1.9	2.7	mg/L	Mortality	LC50	Parkhurst,B.R., A.S. Bradshaw, J.L. Forte, and G.P. Wright	5050	The Chronic Toxicity to Daphnia magna of Acridine, a Representative Azaarene Present in Synthetic Fossil Fuel Products and Wastewaters	Environ. Pollut.24(1): 21-30	1981
Acridine	Daphnia magna	Water Flea	4			mg/L	Mortality	LC50	Maas,J.L.	5374	Toxicity Research with Thiourea	Laboratory for Ecotoxicology, Institute for Inland Water Management and Waste Water Treatment, Report No.AOCE:4 p.	1990
Acridine	Daphnia magna	Water Flea	2.05	1.75	2.4	mg/L	Mortality	LC50	Millemann,R.E., W.J. Birge, J.A. Black, R.M. Cushman, K.L. Daniels, P.J. Franco, J.M. Giddings, J.F. McCarthy, and A.J.	11725	Comparative Acute Toxicity to Aquatic Organisms of Components of Coal-Derived Synthetic Fuels	Trans. Am. Fish. Soc.113(1): 74-85	1984
Acriflavine	Daphnia magna	Water Flea	0.1			mg/L	Mortality	LC50	Svobodova,Z., J. Bulinova, B. Machova, B. Vykusova, and R. Faina	9996	The Toxicity of Selected Organic Dyes to Aquatic Organisms	Pr. Vyzk. Ustav Ryb. Hydrobiol. Vodnany15:52-60	1986
Acriflavine	Daphnia magna	Water Flea	0.45			mg/L	Physiology, general	EC50	Muller,H.G.	10197	Sensitivity of Daphnia magna Straus Against Eight Chemotherapeutic Agents and Two Dyes	Bull. Environ. Contam. Toxicol.28(1): 1-2	1982
Acriflavine	Daphnia magna	Water Flea	0.51			mg/L	Physiology, general	EC50	Muller,H.G.	10197	Sensitivity of Daphnia magna Straus Against Eight Chemotherapeutic Agents and Two Dyes	Bull. Environ. Contam. Toxicol.28(1): 1-2	1982
Amitriptylin	Daphnia magna	Water Flea	4.82	3.43	5.13	mg/L	Immobile	EC50	Minguez,L., E. Farcy, C. Ballandonne, A. Lepailleur, A. Serpentini, J.M. Lebel, R. Bureau, and M.P. Halm-Lemeille	167226	Acute Toxicity of 8 Antidepressants: What are Their Modes of Action?	Chemosphere108(0): 314-319	2014
Atrazine	Daphnia magna	Water Flea	26.3	22.03	32.03	mg/L	Immobile	EC50	Choi,H.J., D. Kim, and T.J. Lee	178672	Photochemical Degradation of Atrazine in UV and UV/H2O2 Process: Pathways and Toxic Effects of Products	Sci. Agric. Bohemica48:927-934	2013
Atrazine	Daphnia magna	Water Flea	35.5	26.3	44.7	mg/L	Immobile	EC50	Palma,P., V.L. Palma, R.M. Fernandes, A.M.V.M. Soares, and I.R. Barbosa	108323	Acute Toxicity of Atrazine, Endosulfan Sulphate and Chlorpyrifos to Vibrio fischeri, Thamnocephalus platyurus and Daphnia magna, Relative to Their Concentrations in Surface Waters from the Alentejo Region of Portugal	Bull. Environ. Contam. Toxicol.81(5): 485-489	2008
Atrazine	Daphnia magna	Water Flea	115	76	184	mg/L	Immobile	EC50	U.S. Environmental Protection Agency	344	Pesticide Ecotoxicity Database (Formerly: Environmental Effects Database (EEDB))	Environmental Fate and Effects Division, U.S.EPA, Washington, D.C.:	1992
Atrazine	Daphnia magna	Water Flea	210			mg/L	2-domain Hemoglobin mRNA	EC50	Rider,C.V., and G.A. LeBlanc	89635	Atrazine Stimulates Hemoglobin Accumulation in Daphnia magna: Is it Hormonal or Hypoxic?	Toxicol. Sci.93(2): 443-449	2006
Atrazine	Daphnia magna	Water Flea	16.8235			mg/L	Mortality	LC50	Sengupta,N., E.J. Litoff, and W.S. Baldwin	170827	The HR96 Activator, Atrazine, Reduces Sensitivity of D. magna to Triclosan and DHA	Chemosphere128:299-306	2015
Atrazine	Daphnia magna	Water Flea	54			mg/L	Mortality	LC50	Semov,V., and D. Iosifov	8970	Toxicity of Some Bulgarian Pesticides Studied with the Test Organism Daphnia magna	Tr. Nauchnoizsled. Inst. Vodosnabdyavane, Kanaliz. Sanit. Tekh.9(2): 159-167	1973
Atrazine	Daphnia magna	Water Flea	53.44	35.31	80.88	mg/L	Mortality	LC50	Moreira,R.A., A. Da Silva Mansano, L.C. Da Silva, and O. Rocha	170848	A Comparative Study of the Acute Toxicity of the Herbicide Atrazine to Cladocerans Daphnia magna, Ceriodaphnia silvestrii and Macrothrix flabelligera (Um Estudo Comparativo da Toxicidade Aguda do Herbicida Atrazina aos	Acta Limnol. Brasil.26(1): 1-8	2014
Atrazine	Daphnia magna	Water Flea	48.6	36.13	65.39	mg/L	Mortality	LC50	Moreira,R.A., A. Da Silva Mansano, L.C. Da Silva, and O. Rocha	170848	A Comparative Study of the Acute Toxicity of the Herbicide Atrazine to Cladocerans Daphnia magna, Ceriodaphnia silvestrii and Macrothrix flabelligera (Um Estudo Comparativo da Toxicidade Aguda do Herbicida Atrazina aos	Acta Limnol. Brasil.26(1): 1-8	2014
Atrazine	Daphnia magna	Water Flea	49.18	38.4	62.99	mg/L	Mortality	LC50	Moreira,R.A., A. Da Silva Mansano, L.C. Da Silva, and O. Rocha	170848	A Comparative Study of the Acute Toxicity of the Herbicide Atrazine to Cladocerans Daphnia magna, Ceriodaphnia silvestrii and Macrothrix flabelligera (Um Estudo Comparativo da Toxicidade Aguda do Herbicida Atrazina aos	Acta Limnol. Brasil.26(1): 1-8	2014
Atrazine	Daphnia magna	Water Flea	9.4	3.9	20.5	mg/L	Mortality	LC50	Johnson,I.C., A.E. Keller, and S.G. Zam	50679	A Method for Conducting Acute Toxicity Tests with the Early Life Stages of Freshwater Mussels	ASTM Spec. Tech. Publ.:381-396	1993
Atrazine	Daphnia magna	Water Flea	78	66	94	mg/L	Mortality	LC50	Rosa,R., P. Materatski, M. Moreira-Santos, J.P. Sousa, and R. Ribeiro	160232	A Scaled-up System to Evaluate Zooplankton Spatial Avoidance and the Population Immediate Decline Concentration	Environ. Toxicol. Chem.31(6): 1301-1305	2012
Atrazine	Daphnia magna	Water Flea	6.9	5.2	8.1	mg/L	Mortality	LC50	Macek,K.J., K.S. Buxton, S. Sauter, S. Gnilka, and J.W. Dean	631	Chronic Toxicity of Atrazine to Selected Aquatic Invertebrates and Fishes	EPA-600/3-76-047, U.S.EPA, Duluth, MN:50 p.	1976
Azoxystrobin	Daphnia magna	Water Flea	0.259	0.126	0.644	mg/L	Immobile	EC50	U.S. Environmental Protection Agency	344	Pesticide Ecotoxicity Database (Formerly: Environmental Effects Database (EEDB))	Environmental Fate and Effects Division, U.S.EPA, Washington, D.C.:	1992
Azoxystrobin	Daphnia magna	Water Flea	1.6	1.34	1.8	mg/L	Immobile	EC50	Friberg-Jensen,U., G. Nachman, and K.S. Christoffersen	165327	Early Signs of Lethal Effects in Daphnia magna (Branchiopoda, Cladocera) Exposed to the Insecticide Cypermethrin and the Fungicide Azoxystrobin	Environ. Toxicol. Chem.29(10): 2371-2378	2010
Azoxystrobin	Daphnia magna	Water Flea	0.277	0.145	0.427	mg/L	Mortality	LC50	Warming,T.P., G. Mulderij, and K.S. Christoffersen	112009	Clonal Variation in Physiological Responses of Daphnia magna to the Strobilurin Fungicide Azoxystrobin	Environ. Toxicol. Chem.28(2): 374-380	2009
Azoxystrobin	Daphnia magna	Water Flea	0.071	0.034	0.126	mg/L	Mortality	LC50	Warming,T.P., G. Mulderij, and K.S. Christoffersen	112009	Clonal Variation in Physiological Responses of Daphnia magna to the Strobilurin Fungicide Azoxystrobin	Environ. Toxicol. Chem.28(2): 374-380	2009
Azoxystrobin	Daphnia magna	Water Flea	0.098	0.066	0.139	mg/L	Mortality	LC50	Warming,T.P., G. Mulderij, and K.S. Christoffersen	112009	Clonal Variation in Physiological Responses of Daphnia magna to the Strobilurin Fungicide Azoxystrobin	Environ. Toxicol. Chem.28(2): 374-380	2009
Azoxystrobin	Daphnia magna	Water Flea	88.317			mg/L	Mortality	LC50	Velioglu,Y.S., S. Fikirdesici-Ergen, P. Aksu, and A. Altindag	183582	Effects of Ozone Treatment on the Degradation and Toxicity of Several Pesticides in Different Groups	J. Agric. Sci.24(2): 245-255	2018
Benzoic acid	Daphnia magna	Water Flea	860			mg/L	Immobile	EC50	Kamaya,Y., Y. Fukaya, and K. Suzuki	80404	Acute Toxicity of Benzoic Acids to the Crustacean Daphnia magna	Chemosphere59(2): 255-261	2005
Boscalid	Daphnia magna	Water Flea	5.33	4	7.1	mg/L	Immobile	EC50	U.S. Environmental Protection Agency	344	Pesticide Ecotoxicity Database (Formerly: Environmental Effects Database (EEDB))	Environmental Fate and Effects Division, U.S.EPA, Washington, D.C.:	1992
Caffeine	Daphnia magna	Water Flea	177.8			mg/L	Immobile	EC50	Chevalier,J., E. Harscoet, M. Keller, P. Pandard, J. Cachot, and M. Grote	171489	Exploration of Daphnia Behavioral Effect Profiles Induced by a Broad Range of Toxicants with Different Modes of Action	Environ. Toxicol. Chem.34(8): 1760-1769	2015
Caffeine	Daphnia magna	Water Flea	177.49			mg/L	Mortality	LC50	Lu,G., Z. Li, and J. Liu	166300	Effects of Selected Pharmaceuticals on Growth, Reproduction and Feeding of Daphnia magna	Fresenius Environ. Bull.22(9): 2583-2589	2013
Cirpofloxacin	Daphnia magna	Water Flea	1.3	0.9	1.6	mg/L	Immobile	EC50	Kim,J., J. Park, P.G. Kim, C. Lee, K. Choi, and K. Choi	153663	Implication of Global Environmental Changes on Chemical Toxicity-Effect of Water Temperature, pH, and Ultraviolet B Irradiation on Acute Toxicity of Several Pharmaceuticals in Daphnia magna	Ecotoxicology19(4): 662-669	2010
Cirpofloxacin	Daphnia magna	Water Flea	1.2	0.6	1.5	mg/L	Immobile	EC50	Kim,J., J. Park, P.G. Kim, C. Lee, K. Choi, and K. Choi	153663	Implication of Global Environmental Changes on Chemical Toxicity-Effect of Water Temperature, pH, and Ultraviolet B Irradiation on Acute Toxicity of Several Pharmaceuticals in Daphnia magna	Ecotoxicology19(4): 662-669	2010
Cirpofloxacin	Daphnia magna	Water Flea	1.1	0.8	1.4	mg/L	Immobile	EC50	Kim,J., J. Park, P.G. Kim, C. Lee, K. Choi, and K. Choi	153663	Implication of Global Environmental Changes on Chemical Toxicity-Effect of Water Temperature, pH, and Ultraviolet B Irradiation on Acute Toxicity of Several Pharmaceuticals in Daphnia magna	Ecotoxicology19(4): 662-669	2010
Citalopram	Daphnia magna	Water Flea	30.14	21.19	32.78	mg/L	Immobile	EC50	Minguez,L., E. Farcy, C. Ballandonne, A. Lepailleur, A. Serpentini, J.M. Lebel, R. Bureau, and M.P. Halm-Lemeille	167226	Acute Toxicity of 8 Antidepressants: What are Their Modes of Action?	Chemosphere108(0): 314-319	2014
Citalopram	Daphnia magna	Water Flea	20			mg/L	Immobile	EC50	Christensen,A.M., S. Faaborg-Andersen, F. Ingerslev, and A. Baun	109393	Mixture and Single-Substance Toxicity of Selective Serotonin Reuptake Inhibitors Toward Algae and Crustaceans	Environ. Toxicol. Chem.26(1): 85-91	2007
DEET	Daphnia magna	Water Flea	75	56	100	mg/L	Immobile	EC50	U.S. Environmental Protection Agency	344	Pesticide Ecotoxicity Database (Formerly: Environmental Effects Database (EEDB))	Environmental Fate and Effects Division, U.S.EPA, Washington, D.C.:	1992
DEET	Daphnia magna	Water Flea	75	56	100	mg/L	Mortality	LC50	Forbis,A.D., and D. Burgess	173004	Acute Toxicity of N,N-Diethyl-meta-Toluamide (DEET) to Daphnia magna	Report 33909, Analytical Bio-Chemistry Laboratories, Columbia, MO:48 p.	1985
Diclofenac	Daphnia magna	Water Flea	68			mg/L	Immobile	EC50	Cleuvers,M.	173740	Aquatic Ecotoxicity of Pharmaceuticals Including the Assessment of Combination Effects	In: D.Dietrich, S.Webb, and T.Petry (Eds.), Hot Spot Pollutants: Pharmaceuticals in the Environment, Elsevier Acad. Press:189-202	2004
Diclofenac	Daphnia magna	Water Flea	67			mg/L	Immobile	EC50	Quinn,B., W. Schmidt, K. O'Rourke, and R. Hernan	155069	Effects of the Pharmaceuticals Gemfibrozil and Diclofenac on Biomarker Expression in the Zebra Mussel (Dreissena polymorpha) and Their Comparison with Standardised Toxicity Tests	Chemosphere84(5): 657-663	2011
Diclofenac	Daphnia magna	Water Flea	94.1			mg/L	Mortality	LC50	Ra,J.S., S.Y. Oh, B.C. Lee, and S.D. Kim	155080	The Effect of Suspended Particles Coated by Humic Acid on the Toxicity of Pharmaceuticals, Estrogens, and Phenolic Compounds	Environ. Int.34(2): 184-192	2008
Diclofenac	Daphnia magna	Water Flea	80.1			mg/L	Mortality	LC50	Han,G.H., H.G. Hur, and S.D. Kim	155862	Ecotoxicological Risk of Pharmaceuticals from Wastewater Treatment Plants in Korea: Occurrence and Toxicity to Daphnia magna	Environ. Toxicol. Chem.25(1): 265-271	2006
Diclofenac	Daphnia magna	Water Flea	44.7			mg/L	Immobile	EC50	Haap,T., R. Triebskorn, and H.R. Kohler	112221	Acute Effects of Diclofenac and DMSO to Daphnia magna: Immobilisation and hsp70-Induction	Chemosphere73(3): 353-359	2008
Diclofenac	Daphnia magna	Water Flea	49.6			mg/L	Immobile	EC50	Haap,T., R. Triebskorn, and H.R. Kohler	112221	Acute Effects of Diclofenac and DMSO to Daphnia magna: Immobilisation and hsp70-Induction	Chemosphere73(3): 353-359	2008
Diclofenac	Daphnia magna	Water Flea	68			mg/L	Immobile	EC50	Cleuvers,M.	153670	Aquatic Ecotoxicity of Pharmaceuticals Including the Assessment of Combination Effects	Toxicol. Lett.142:185-194	2003
Diclofenac	Daphnia magna	Water Flea	60.7	48.4	73.1	mg/L	Survival	EC50	Lee,J., K. Ji, Y.L. Kho, P. Kim, and K. Choi	154963	Chronic Exposure to Diclofenac on Two Freshwater Cladocerans and Japanese Medaka	Ecotoxicol. Environ. Saf.74(5): 1216-1225	2011
Diclofenac	Daphnia magna	Water Flea	68			mg/L	Immobile	EC50	Cleuvers,M.	151753	Mixture Toxicity of the Anti-Inflammatory Drugs Diclofenac, Ibuprofen, Naproxen, and Acetylsalicylic Acid	Ecotoxicol. Environ. Saf.59(3): 309-315	2004
Diclofenac	Daphnia magna	Water Flea	67.0199			mg/L	Immobile	EC50	Cleuvers,M.	151753	Mixture Toxicity of the Anti-Inflammatory Drugs Diclofenac, Ibuprofen, Naproxen, and Acetylsalicylic Acid	Ecotoxicol. Environ. Saf.59(3): 309-315	2004
Diclofenac	Daphnia magna	Water Flea	39.9			mg/L	Immobile	EC50	Haap,T., R. Triebskorn, and H.R. Kohler	112221	Acute Effects of Diclofenac and DMSO to Daphnia magna: Immobilisation and hsp70-Induction	Chemosphere73(3): 353-359	2008
Diclofenac	Daphnia magna	Water Flea	48.5			mg/L	Immobile	EC50	Haap,T., R. Triebskorn, and H.R. Kohler	112221	Acute Effects of Diclofenac and DMSO to Daphnia magna: Immobilisation and hsp70-Induction	Chemosphere73(3): 353-359	2008
Diclofenac	Daphnia magna	Water Flea	22.43			mg/L	Immobile	EC50	Ferrari,B., N. Paxeus, R. Lo Giudice, A. Pollio, and J. Garric	71853	Ecotoxicological Impact of Pharmaceuticals Found in Treated Wastewaters: Study of Carbamazepine, Clofibric Acid, and Diclofenac	Ecotoxicol. Environ. Saf.55(3): 359-370	2003
Diclofenac	Daphnia magna	Water Flea	55.6			mg/L	Immobile	EC50	Haap,T., R. Triebskorn, and H.R. Kohler	112221	Acute Effects of Diclofenac and DMSO to Daphnia magna: Immobilisation and hsp70-Induction	Chemosphere73(3): 353-359	2008
Diclofenac	Daphnia magna	Water Flea	69.8			mg/L	Immobile	EC50	Haap,T., R. Triebskorn, and H.R. Kohler	112221	Acute Effects of Diclofenac and DMSO to Daphnia magna: Immobilisation and hsp70-Induction	Chemosphere73(3): 353-359	2008
Diclofenac	Daphnia magna	Water Flea	64.1			mg/L	Immobile	EC50	Haap,T., R. Triebskorn, and H.R. Kohler	112221	Acute Effects of Diclofenac and DMSO to Daphnia magna: Immobilisation and hsp70-Induction	Chemosphere73(3): 353-359	2008
Diclofenac	Daphnia magna	Water Flea	56.2			mg/L	Immobile	EC50	Haap,T., R. Triebskorn, and H.R. Kohler	112221	Acute Effects of Diclofenac and DMSO to Daphnia magna: Immobilisation and hsp70-Induction	Chemosphere73(3): 353-359	2008
Epoxiconazole	Daphnia magna	Water Flea	5.27618			mg/L	Immobile	EC50	Gottardi,M., and N. Cedergreen	180226	The Synergistic Potential of Azole Fungicides does not Directly Correlate to the Inhibition of Cytochrome P450 Activity in Aquatic Invertebrates	Aquat. Toxicol.207:187-196	2019
Epoxiconazole	Daphnia magna	Water Flea	5.2414			mg/L	Mortality	LC50	Norgaard,K.B., and N. Cedergreen	171371	Pesticide Cocktails can Interact Synergistically on Aquatic Crustaceans	Environ. Sci. Pollut. Res.17:957-967	2010
Epoxiconazole	Daphnia magna	Water Flea	5.415			mg/L	Mortality	LC50	Norgaard,K.B., and N. Cedergreen	171371	Pesticide Cocktails can Interact Synergistically on Aquatic Crustaceans	Environ. Sci. Pollut. Res.17:957-967	2010
Erythrocin	Daphnia magna	Water Flea	207.83	164.47	251.19	mg/L	Immobile	EC50	Ji,K., S. Kim, S. Han, J. Seo, S. Lee, Y. Park, K. Choi, Y.L. Kho, P.G. Kim, J. Park, and K. Choi	164612	Risk Assessment of Chlortetracycline, Oxytetracycline, Sulfamethazine, Sulfathiazole, and Erythromycin in Aquatic Environment: Are the Current Environmental Concentrations Safe?	Ecotoxicology21(7): 2031-2050	2012
Ethopabate	Daphnia magna	Water Flea	170	157	184	mg/L	Immobile	EC50	Canton,J.H., and G.V. Van Esch	843	The Short-Term Toxicity of Some Feed Additives to Different Freshwater Organisms	Bull. Environ. Contam. Toxicol.15(6): 720-725	1976
Ethopabate	Daphnia magna	Water Flea	200	179	224	mg/L	Mortality	LC50	Canton,J.H., and G.V. Van Esch	843	The Short-Term Toxicity of Some Feed Additives to Different Freshwater Organisms	Bull. Environ. Contam. Toxicol.15(6): 720-725	1976
Fenpyroximate	Daphnia magna	Water Flea	0.0036	0.0029	0.0046	mg/L	Immobile	EC50	U.S. Environmental Protection Agency	344	Pesticide Ecotoxicity Database (Formerly: Environmental Effects Database (EEDB))	Environmental Fate and Effects Division, U.S.EPA, Washington, D.C.:	1992
MCPA	Daphnia magna	Water Flea	0.049	0.038	0.06	mg/L	Immobile	EC50	Buhl,K.J., S.J. Hamilton, and J.C. Schmulbach	8846	Acute Toxicity of the Herbicide Bromoxynil to Daphnia magna	Environ. Toxicol. Chem.12:1455-1468	1993
MCPA	Daphnia magna	Water Flea	0.049	0.038	0.06	mg/L	Immobile	EC50	Buhl,K.J., S.J. Hamilton, and J.C. Schmulbach	8846	Acute Toxicity of the Herbicide Bromoxynil to Daphnia magna	Environ. Toxicol. Chem.12:1455-1468	1993
MCPA	Daphnia magna	Water Flea	0.12	0.091	0.175	mg/L	Immobile	EC50	Buhl,K.J., S.J. Hamilton, and J.C. Schmulbach	8846	Acute Toxicity of the Herbicide Bromoxynil to Daphnia magna	Environ. Toxicol. Chem.12:1455-1468	1993
MCPA	Daphnia magna	Water Flea	0.087	0.069	0.107	mg/L	Immobile	EC50	Buhl,K.J., S.J. Hamilton, and J.C. Schmulbach	8846	Acute Toxicity of the Herbicide Bromoxynil to Daphnia magna	Environ. Toxicol. Chem.12:1455-1468	1993
MCPA	Daphnia magna	Water Flea	0.043	0.035	0.056	mg/L	Immobile	EC50	Buhl,K.J., S.J. Hamilton, and J.C. Schmulbach	8846	Acute Toxicity of the Herbicide Bromoxynil to Daphnia magna	Environ. Toxicol. Chem.12:1455-1468	1993
MCPA	Daphnia magna	Water Flea	0.09	0.068	0.114	mg/L	Immobile	EC50	Buhl,K.J., S.J. Hamilton, and J.C. Schmulbach	8846	Acute Toxicity of the Herbicide Bromoxynil to Daphnia magna	Environ. Toxicol. Chem.12:1455-1468	1993
MCPA	Daphnia magna	Water Flea	0.057	0.046	0.07	mg/L	Immobile	EC50	Buhl,K.J., S.J. Hamilton, and J.C. Schmulbach	8846	Acute Toxicity of the Herbicide Bromoxynil to Daphnia magna	Environ. Toxicol. Chem.12:1455-1468	1993
MCPA	Daphnia magna	Water Flea	0.145	0.114	0.177	mg/L	Immobile	EC50	Buhl,K.J., S.J. Hamilton, and J.C. Schmulbach	8846	Acute Toxicity of the Herbicide Bromoxynil to Daphnia magna	Environ. Toxicol. Chem.12:1455-1468	1993
MCPA	Daphnia magna	Water Flea	0.094	0.075	0.116	mg/L	Immobile	EC50	Buhl,K.J., S.J. Hamilton, and J.C. Schmulbach	8846	Acute Toxicity of the Herbicide Bromoxynil to Daphnia magna	Environ. Toxicol. Chem.12:1455-1468	1993
MCPA	Daphnia magna	Water Flea	192.87			mg/L	Immobile	EC50	U.S. Environmental Protection Agency	344	Pesticide Ecotoxicity Database (Formerly: Environmental Effects Database (EEDB))	Environmental Fate and Effects Division, U.S.EPA, Washington, D.C.:	1992
MCPA	Daphnia magna	Water Flea	0.3	0.26	0.33	mg/L	Immobile	EC50	U.S. Environmental Protection Agency	344	Pesticide Ecotoxicity Database (Formerly: Environmental Effects Database (EEDB))	Environmental Fate and Effects Division, U.S.EPA, Washington, D.C.:	1992
MCPA	Daphnia magna	Water Flea	0.28	0.212	0.426	mg/L	Immobile	EC50	U.S. Environmental Protection Agency	344	Pesticide Ecotoxicity Database (Formerly: Environmental Effects Database (EEDB))	Environmental Fate and Effects Division, U.S.EPA, Washington, D.C.:	1992
MCPB	Daphnia magna	Water Flea	50	49	63	mg/L	Immobile	EC50	U.S. Environmental Protection Agency	344	Pesticide Ecotoxicity Database (Formerly: Environmental Effects Database (EEDB))	Environmental Fate and Effects Division, U.S.EPA, Washington, D.C.:	1992
Mecoprop	Daphnia magna	Water Flea	256	217	316	mg/L	Immobile	EC50	U.S. Environmental Protection Agency	344	Pesticide Ecotoxicity Database (Formerly: Environmental Effects Database (EEDB))	Environmental Fate and Effects Division, U.S.EPA, Washington, D.C.:	1992
Mecoprop	Daphnia magna	Water Flea	256	217	316	mg/L	Immobile	EC50	U.S. Environmental Protection Agency	344	Pesticide Ecotoxicity Database (Formerly: Environmental Effects Database (EEDB))	Environmental Fate and Effects Division, U.S.EPA, Washington, D.C.:	1992
Metoprolol	Daphnia magna	Water Flea	63.9			mg/L	Mortality	LC50	Huggett,D.B., B.W. Brooks, B. Peterson, C.M. Foran, and D. Schlenk	65820	Toxicity of Select beta Adrenergic Receptor-Blocking Pharmaceuticals (B-Blockers) on Aquatic Organisms	Arch. Environ. Contam. Toxicol.43(2): 229-235	2002
Metoprolol	Daphnia magna	Water Flea	438			mg/L	Immobile	EC50	Cleuvers,M.	81267	Initial Risk Assessment for Three beta-Blockers Found in the Aquatic Environment	Chemosphere59(2): 199-205	2005
Metribuzin	Daphnia magna	Water Flea	98.5	91.6	104.5	mg/L	Immobile	EC50	U.S. Environmental Protection Agency	344	Pesticide Ecotoxicity Database (Formerly: Environmental Effects Database (EEDB))	Environmental Fate and Effects Division, U.S.EPA, Washington, D.C.:	1992
Metribuzin	Daphnia magna	Water Flea	4.18	2.9	5.9	mg/L	Immobile	EC50	U.S. Environmental Protection Agency	344	Pesticide Ecotoxicity Database (Formerly: Environmental Effects Database (EEDB))	Environmental Fate and Effects Division, U.S.EPA, Washington, D.C.:	1992
Metribuzin	Daphnia magna	Water Flea	4.18	2.95	5.95	mg/L	Immobile	EC50	U.S. Environmental Protection Agency	344	Pesticide Ecotoxicity Database (Formerly: Environmental Effects Database (EEDB))	Environmental Fate and Effects Division, U.S.EPA, Washington, D.C.:	1992
Naproxen	Daphnia magna	Water Flea	174			mg/L	Immobile	EC50	Cleuvers,M.	173740	Aquatic Ecotoxicity of Pharmaceuticals Including the Assessment of Combination Effects	In: D.Dietrich, S.Webb, and T.Petry (Eds.), Hot Spot Pollutants: Pharmaceuticals in the Environment, Elsevier Acad. Press:189-202	2004
Naproxen	Daphnia magna	Water Flea	174			mg/L	Immobile	EC50	Cleuvers,M.	153670	Aquatic Ecotoxicity of Pharmaceuticals Including the Assessment of Combination Effects	Toxicol. Lett.142:185-194	2003
Naproxen	Daphnia magna	Water Flea	167.147			mg/L	Immobile	EC50	Cleuvers,M.	151753	Mixture Toxicity of the Anti-Inflammatory Drugs Diclofenac, Ibuprofen, Naproxen, and Acetylsalicylic Acid	Ecotoxicol. Environ. Saf.59(3): 309-315	2004
Naproxen	Daphnia magna	Water Flea	166.3	130.5	211.9	mg/L	Immobile	EC50	Cleuvers,M.	151753	Mixture Toxicity of the Anti-Inflammatory Drugs Diclofenac, Ibuprofen, Naproxen, and Acetylsalicylic Acid	Ecotoxicol. Environ. Saf.59(3): 309-315	2004
Paclobutrazol	Daphnia magna	Water Flea	25.6			mg/L	Mortality	EC50	Wang,K.S., C.Y. Lu, and S.H. Chang	152403	Evaluation of Acute Toxicity and Teratogenic Effects of Plant Growth Regulators by Daphnia magna Embryo Assay	J. Hazard. Mater.190(1/3): 520-528	2011
Paclobutrazol	Daphnia magna	Water Flea	94	65	135	mg/L	Immobile	EC50	U.S. Environmental Protection Agency	344	Pesticide Ecotoxicity Database (Formerly: Environmental Effects Database (EEDB))	Environmental Fate and Effects Division, U.S.EPA, Washington, D.C.:	1992
Paclobutrazol	Daphnia magna	Water Flea	33.2	25.8	53	mg/L	Immobile	EC50	U.S. Environmental Protection Agency	344	Pesticide Ecotoxicity Database (Formerly: Environmental Effects Database (EEDB))	Environmental Fate and Effects Division, U.S.EPA, Washington, D.C.:	1992
Paclobutrazol	Daphnia magna	Water Flea	0.24			mg/L	Hatch	EC50	Wang,K.S., C.Y. Lu, and S.H. Chang	152403	Evaluation of Acute Toxicity and Teratogenic Effects of Plant Growth Regulators by Daphnia magna Embryo Assay	J. Hazard. Mater.190(1/3): 520-528	2011
Paclobutrazol	Daphnia magna	Water Flea	28.7			mg/L	Mortality	LC50	Liu,Z.T., Z.M. Kong, F. Zhou, and L.S. Wang	16431	Bioconcentration and Toxicity Effect on Lipid Content of Aquatic Organisms	Bull. Environ. Contam. Toxicol.56(1): 135-142	1996
Paclobutrazol	Daphnia magna	Water Flea	28.7			mg/L	Mortality	LC50	Liu,Z., F. Zhou, and H. Jin	17668	Relationship Between Bioaccumulation, Distribution of MET and Lipid Content of Aquatic Organisms	J. Environ. Sci.7(2): 212-217	1995
Pirimicarb	Daphnia magna	Water Flea	0.0065	0.005	0.0087	mg/L	Immobile	EC50	U.S. Environmental Protection Agency	344	Pesticide Ecotoxicity Database (Formerly: Environmental Effects Database (EEDB))	Environmental Fate and Effects Division, U.S.EPA, Washington, D.C.:	1992
Pirimicarb	Daphnia magna	Water Flea	0.017	0.01	0.035	mg/L	Immobile	EC50	U.S. Environmental Protection Agency	344	Pesticide Ecotoxicity Database (Formerly: Environmental Effects Database (EEDB))	Environmental Fate and Effects Division, U.S.EPA, Washington, D.C.:	1992
Pirimicarb	Daphnia magna	Water Flea	0.019	0.016	0.022	mg/L	Immobile	EC50	U.S. Environmental Protection Agency	344	Pesticide Ecotoxicity Database (Formerly: Environmental Effects Database (EEDB))	Environmental Fate and Effects Division, U.S.EPA, Washington, D.C.:	1992
Pirimicarb	Daphnia magna	Water Flea	0.016	0.012	0.018	mg/L	Immobile	EC50	Andersen,T.H., R. Tjornhoj, L. Wollenberger, T. Slothuus, and A. Baun	92147	Acute and Chronic Effects of Pulse Exposure of Daphnia magna to Dimethoate and Pirimicarb	Environ. Toxicol. Chem.25(5): 1187-1195	2006
Pirimicarb	Daphnia magna	Water Flea	0.021	0.018	0.027	mg/L	Immobile	EC50	Kusk,K.O.	17697	Bioavailability and Effect of Pirimicarb on Daphnia magna in a Laboratory Freshwater/Sediment System	Arch. Environ. Contam. Toxicol.31(2): 252-255	1996
Pirimicarb	Daphnia magna	Water Flea	0.014	0.011	0.016	mg/L	Immobile	EC50	U.S. Environmental Protection Agency	344	Pesticide Ecotoxicity Database (Formerly: Environmental Effects Database (EEDB))	Environmental Fate and Effects Division, U.S.EPA, Washington, D.C.:	1992
Propiconazole (sum of isomers)	Daphnia magna	Water Flea	4.282			mg/L	Mortality	LC50	Pan,X., Y. Cheng, F. Dong, N. Liu, J. Xu, X. Liu, X. Wu, and Y. Zheng	180617	Stereoselective Bioactivity, Acute Toxicity and Dissipation in Typical Paddy Soils of the Chiral Fungicide Propiconazole	J. Hazard. Mater.359:194-202	2018
Propiconazole (sum of isomers)	Daphnia magna	Water Flea	5.829			mg/L	Mortality	LC50	Pan,X., Y. Cheng, F. Dong, N. Liu, J. Xu, X. Liu, X. Wu, and Y. Zheng	180617	Stereoselective Bioactivity, Acute Toxicity and Dissipation in Typical Paddy Soils of the Chiral Fungicide Propiconazole	J. Hazard. Mater.359:194-202	2018
Propiconazole (sum of isomers)	Daphnia magna	Water Flea	6.349			mg/L	Mortality	LC50	Pan,X., Y. Cheng, F. Dong, N. Liu, J. Xu, X. Liu, X. Wu, and Y. Zheng	180617	Stereoselective Bioactivity, Acute Toxicity and Dissipation in Typical Paddy Soils of the Chiral Fungicide Propiconazole	J. Hazard. Mater.359:194-202	2018
Propiconazole (sum of isomers)	Daphnia magna	Water Flea	4.803			mg/L	Mortality	LC50	Pan,X., Y. Cheng, F. Dong, N. Liu, J. Xu, X. Liu, X. Wu, and Y. Zheng	180617	Stereoselective Bioactivity, Acute Toxicity and Dissipation in Typical Paddy Soils of the Chiral Fungicide Propiconazole	J. Hazard. Mater.359:194-202	2018
Propiconazole (sum of isomers)	Daphnia magna	Water Flea	4.8	3.9	6.2	mg/L	Immobile	EC50	U.S. Environmental Protection Agency	344	Pesticide Ecotoxicity Database (Formerly: Environmental Effects Database (EEDB))	Environmental Fate and Effects Division, U.S.EPA, Washington, D.C.:	1992
Propiconazole (sum of isomers)	Daphnia magna	Water Flea	11.3	9.9	13	mg/L	Immobile	EC50	U.S. Environmental Protection Agency	344	Pesticide Ecotoxicity Database (Formerly: Environmental Effects Database (EEDB))	Environmental Fate and Effects Division, U.S.EPA, Washington, D.C.:	1992
Propiconazole (sum of isomers)	Daphnia magna	Water Flea	14.12			mg/L	Mortality	EC50	Coors,A., B. Weisbrod, U. Schoknecht, F. Sacher, and A. Kehrer	181891	Predicting Acute and Chronic Effects of Wood Preservative Products in Daphnia magna and Pseudokirchneriella subcapitata Based on the Concept of Concentration Addition	Environ. Toxicol. Chem.33(2): 382-393	2014
Propiconazole (sum of isomers)	Daphnia magna	Water Flea	16.18	13.98	18.39	mg/L	Mortality	EC50	Coors,A., B. Weisbrod, U. Schoknecht, F. Sacher, and A. Kehrer	181891	Predicting Acute and Chronic Effects of Wood Preservative Products in Daphnia magna and Pseudokirchneriella subcapitata Based on the Concept of Concentration Addition	Environ. Toxicol. Chem.33(2): 382-393	2014
Propiconazole (sum of isomers)	Daphnia magna	Water Flea	3.2	2.6	3.8	mg/L	Immobile	EC50	U.S. Environmental Protection Agency	344	Pesticide Ecotoxicity Database (Formerly: Environmental Effects Database (EEDB))	Environmental Fate and Effects Division, U.S.EPA, Washington, D.C.:	1992
Propiconazole (sum of isomers)	Daphnia magna	Water Flea	9.5823			mg/L	Immobile	EC50	Gottardi,M., and N. Cedergreen	180226	The Synergistic Potential of Azole Fungicides does not Directly Correlate to the Inhibition of Cytochrome P450 Activity in Aquatic Invertebrates	Aquat. Toxicol.207:187-196	2019
Propiconazole (sum of isomers)	Daphnia magna	Water Flea	8.5	7.03	10.19	mg/L	Mortality	LC50	Soetaert,A., L.N. Moens, K. Van der Ven, K. Van Leemput, B. Naudts, R. Blust, and W.M. De Coen	86729	Molecular Impact of Propiconazole on Daphnia magna Using a Reproduction-Related cDNA Array	Comp. Biochem. Physiol. C Comp. Pharmacol. Toxicol.142(1-2): 66-76	2006
Propiconazole (sum of isomers)	Daphnia magna	Water Flea	11.4998			mg/L	Mortality	LC50	Norgaard,K.B., and N. Cedergreen	171371	Pesticide Cocktails can Interact Synergistically on Aquatic Crustaceans	Environ. Sci. Pollut. Res.17:957-967	2010
Propiconazole (sum of isomers)	Daphnia magna	Water Flea	9.7203			mg/L	Mortality	LC50	Norgaard,K.B., and N. Cedergreen	171371	Pesticide Cocktails can Interact Synergistically on Aquatic Crustaceans	Environ. Sci. Pollut. Res.17:957-967	2010
Propiconazole (sum of isomers)	Daphnia magna	Water Flea	5			mg/L	Mortality	LC50	Kast-Hutcheson,K., C.V. Rider, and G.A. LeBlanc	59928	The Fungicide Propiconazole Interferes with Embryonic Development of the Crustacean Daphnia magna	Environ. Toxicol. Chem.20(3): 502-509	2001
Propiconazole (sum of isomers)	Daphnia magna	Water Flea	4.333			mg/L	Mortality	LC50	Pan,X., Y. Cheng, F. Dong, N. Liu, J. Xu, X. Liu, X. Wu, and Y. Zheng	180617	Stereoselective Bioactivity, Acute Toxicity and Dissipation in Typical Paddy Soils of the Chiral Fungicide Propiconazole	J. Hazard. Mater.359:194-202	2018
Propiconazole (sum of isomers)	Daphnia magna	Water Flea	9.4785			mg/L	Mortality	LC50	Norgaard,K.B., and N. Cedergreen	171371	Pesticide Cocktails can Interact Synergistically on Aquatic Crustaceans	Environ. Sci. Pollut. Res.17:957-967	2010
Propranolol	Daphnia magna	Water Flea	0.00161	0.00126	0.002	mg/L	Immobile	EC50	Stanley,J.K., A.J. Ramirez, M. Mottaleb, C.K. Chambliss, and B.W. Brooks	99213	Enantiospecific Toxicity of the beta-Blocker Propranolol to Daphnia magna and Pimephales promelas	Environ. Toxicol. Chem.25(7): 1780-1786	2006
Propranolol	Daphnia magna	Water Flea	0.00153	0.00137	0.00171	mg/L	Immobile	EC50	Stanley,J.K., A.J. Ramirez, M. Mottaleb, C.K. Chambliss, and B.W. Brooks	99213	Enantiospecific Toxicity of the beta-Blocker Propranolol to Daphnia magna and Pimephales promelas	Environ. Toxicol. Chem.25(7): 1780-1786	2006
Propranolol	Daphnia magna	Water Flea	0.00141	0.00117	0.00171	mg/L	Immobile	EC50	Stanley,J.K., A.J. Ramirez, M. Mottaleb, C.K. Chambliss, and B.W. Brooks	99213	Enantiospecific Toxicity of the beta-Blocker Propranolol to Daphnia magna and Pimephales promelas	Environ. Toxicol. Chem.25(7): 1780-1786	2006
Propranolol	Daphnia magna	Water Flea	0.00138	0.001	0.00173	mg/L	Immobile	EC50	Stanley,J.K., A.J. Ramirez, M. Mottaleb, C.K. Chambliss, and B.W. Brooks	99213	Enantiospecific Toxicity of the beta-Blocker Propranolol to Daphnia magna and Pimephales promelas	Environ. Toxicol. Chem.25(7): 1780-1786	2006
Propranolol	Daphnia magna	Water Flea	7.5			mg/L	Immobile	EC50	Cleuvers,M.	173740	Aquatic Ecotoxicity of Pharmaceuticals Including the Assessment of Combination Effects	In: D.Dietrich, S.Webb, and T.Petry (Eds.), Hot Spot Pollutants: Pharmaceuticals in the Environment, Elsevier Acad. Press:189-202	2004
Propranolol	Daphnia magna	Water Flea	7.5			mg/L	Immobile	EC50	Cleuvers,M.	153670	Aquatic Ecotoxicity of Pharmaceuticals Including the Assessment of Combination Effects	Toxicol. Lett.142:185-194	2003
Propranolol	Daphnia magna	Water Flea	1.6			mg/L	Mortality	LC50	Huggett,D.B., B.W. Brooks, B. Peterson, C.M. Foran, and D. Schlenk	65820	Toxicity of Select beta Adrenergic Receptor-Blocking Pharmaceuticals (B-Blockers) on Aquatic Organisms	Arch. Environ. Contam. Toxicol.43(2): 229-235	2002
Propranolol	Daphnia magna	Water Flea	0.00146	0.00123	0.00175	mg/L	Immobile	EC50	Stanley,J.K., A.J. Ramirez, M. Mottaleb, C.K. Chambliss, and B.W. Brooks	99213	Enantiospecific Toxicity of the beta-Blocker Propranolol to Daphnia magna and Pimephales promelas	Environ. Toxicol. Chem.25(7): 1780-1786	2006
Propranolol	Daphnia magna	Water Flea	0.00187	0.00156	0.00224	mg/L	Immobile	EC50	Stanley,J.K., A.J. Ramirez, M. Mottaleb, C.K. Chambliss, and B.W. Brooks	99213	Enantiospecific Toxicity of the beta-Blocker Propranolol to Daphnia magna and Pimephales promelas	Environ. Toxicol. Chem.25(7): 1780-1786	2006
Propranolol	Daphnia magna	Water Flea	7.7			mg/L	Immobile	EC50	Cleuvers,M.	81267	Initial Risk Assessment for Three beta-Blockers Found in the Aquatic Environment	Chemosphere59(2): 199-205	2005
Propranolol	Daphnia magna	Water Flea	2.26			mg/L	Mortality	LC50	Wagner,N.D., A.J. Simpson, and M.J. Simpson	174537	Metabolomic Responses to Sublethal Contaminant Exposure in Neonate and Adult Daphnia magna	Environ. Toxicol. Chem.36(4): 938-946	2016
Sulfamethoxazole	Daphnia magna	Water Flea	96.7	81.6	114.7	mg/L	Immobile	EC50	Jung,J., Y. Kim, J. Kim, D.H. Jeong, and K. Choi	114652	Environmental Levels of Ultraviolet Light Potentiate the Toxicity of Sulfonamide Antibiotics in Daphnia magna	Ecotoxicology17(1): 37-45	2008
Sulfamethoxazole	Daphnia magna	Water Flea	161	135	187	mg/L	Immobile	EC50	Jung,J., Y. Kim, J. Kim, D.H. Jeong, and K. Choi	114652	Environmental Levels of Ultraviolet Light Potentiate the Toxicity of Sulfonamide Antibiotics in Daphnia magna	Ecotoxicology17(1): 37-45	2008
Sulfamethoxazole	Daphnia magna	Water Flea	181	158.8	203.1	mg/L	Immobile	EC50	Jung,J., Y. Kim, J. Kim, D.H. Jeong, and K. Choi	114652	Environmental Levels of Ultraviolet Light Potentiate the Toxicity of Sulfonamide Antibiotics in Daphnia magna	Ecotoxicology17(1): 37-45	2008
Sulfamethoxazole	Daphnia magna	Water Flea	123.1	101.21	144.9	mg/L	Immobile	EC50	Park,S., and K. Choi	119413	Hazard Assessment of Commonly Used Agricultural Antibiotics on Aquatic Ecosystems	Ecotoxicology17(6): 526-538	2008
Sulfamethoxazole	Daphnia magna	Water Flea	205.2	188	223.9	mg/L	Immobile	EC50	Jung,J., Y. Kim, J. Kim, D.H. Jeong, and K. Choi	114652	Environmental Levels of Ultraviolet Light Potentiate the Toxicity of Sulfonamide Antibiotics in Daphnia magna	Ecotoxicology17(1): 37-45	2008
Sulfamethoxazole	Daphnia magna	Water Flea	234.18			mg/L	Mortality	LC50	Lu,G., Z. Li, and J. Liu	166300	Effects of Selected Pharmaceuticals on Growth, Reproduction and Feeding of Daphnia magna	Fresenius Environ. Bull.22(9): 2583-2589	2013
Sulfapyridine	Daphnia magna	Water Flea	88			mg/L	Physiology, general	EC50	Muller,H.G.	10197	Sensitivity of Daphnia magna Straus Against Eight Chemotherapeutic Agents and Two Dyes	Bull. Environ. Contam. Toxicol.28(1): 1-2	1982
Sulfapyridine	Daphnia magna	Water Flea	212	187	240	mg/L	Immobile	EC50	De Liguoro,M., B. Fioretto, C. Poltronieri, and G. Gallina	116894	The Toxicity of Sulfamethazine to Daphnia magna and Its Additivity to Other Veterinary Sulfonamides and Trimethoprim	Chemosphere75(11): 1519-1524	2009
Sulfapyridine	Daphnia magna	Water Flea	221	166	568	mg/L	Immobile	EC50	Wollenberger,L., B. Halling-Sorensen, and K.O. Kusk	55705	Acute and Chronic Toxicity of Veterinary Antibiotics to Daphnia magna	Chemosphere40(7): 723-730	2000
Sulfapyridine	Daphnia magna	Water Flea	57			mg/L	Physiology, general	EC50	Muller,H.G.	10197	Sensitivity of Daphnia magna Straus Against Eight Chemotherapeutic Agents and Two Dyes	Bull. Environ. Contam. Toxicol.28(1): 1-2	1982
Tebuconazol	Daphnia magna	Water Flea	2.536	1.976	3.163	mg/L	Mortality	LC50	Li,Y., F. Dong, X. Liu, J. Xu, Y. Han, and Y. Zheng	178194	Enantioselectivity in Tebuconazole and Myclobutanil Non-Target Toxicity and Degradation in Soils	Chemosphere122:145-153	2015
Tebuconazol	Daphnia magna	Water Flea	5.34	4.19	7.14	mg/L	Mortality	LC50	Qi,S., X. Liu, L. Zhu, X. Chen, and C. Wang	179679	Racemic, R-, and S-Tebuconazole Altered Chitinase and Chitobiase Activity of Daphnia magna	Chinese Chem. Lett.53(3): 171-175	2018
Tebuconazol	Daphnia magna	Water Flea	Comparative Toxicity of Rac- and S-Tebuconazole to Daphnia magna	2.33	3.1	mg/L	Immobile	EC50	Qi,S.Z., X.F. Chen, Y. Liu, J.Z. Jiang, and C.J. Wang	179678	Comparative Toxicity of Rac- and S-Tebuconazole to Daphnia magna	Chinese Chem. Lett.50:456-462	2015
Tebuconazol	Daphnia magna	Water Flea	4.311	3.575	5.29	mg/L	Mortality	LC50	Li,Y., F. Dong, X. Liu, J. Xu, Y. Han, and Y. Zheng	178194	Enantioselectivity in Tebuconazole and Myclobutanil Non-Target Toxicity and Degradation in Soils	Chemosphere122:145-153	2015
Tebuconazol	Daphnia magna	Water Flea	2.25	1.79	2.74	mg/L	Mortality	LC50	Qi,S., X. Liu, L. Zhu, X. Chen, and C. Wang	179679	Racemic, R-, and S-Tebuconazole Altered Chitinase and Chitobiase Activity of Daphnia magna	Chinese Chem. Lett.53(3): 171-175	2018
Tebuconazol	Daphnia magna	Water Flea	3.53	3.32	3.78	mg/L	Immobile	EC50	Qi,S.Z., X.F. Chen, Y. Liu, J.Z. Jiang, and C.J. Wang	179678	Comparative Toxicity of Rac- and S-Tebuconazole to Daphnia magna	Chinese Chem. Lett.50:456-462	2015
Tebuconazol	Daphnia magna	Water Flea	2.88	2.1	3.94	mg/L	Immobile	EC50	U.S. Environmental Protection Agency	344	Pesticide Ecotoxicity Database (Formerly: Environmental Effects Database (EEDB))	Environmental Fate and Effects Division, U.S.EPA, Washington, D.C.:	1992
Tebuconazol	Daphnia magna	Water Flea	4	3.4	4.8	mg/L	Immobile	EC50	U.S. Environmental Protection Agency	344	Pesticide Ecotoxicity Database (Formerly: Environmental Effects Database (EEDB))	Environmental Fate and Effects Division, U.S.EPA, Washington, D.C.:	1992
Tebuconazol	Daphnia magna	Water Flea	11.3895			mg/L	Immobile	EC50	Gottardi,M., and N. Cedergreen	180226	The Synergistic Potential of Azole Fungicides does not Directly Correlate to the Inhibition of Cytochrome P450 Activity in Aquatic Invertebrates	Aquat. Toxicol.207:187-196	2019
Tebuconazol	Daphnia magna	Water Flea	3.83	3.12	4.73	mg/L	Mortality	LC50	Qi,S., X. Liu, L. Zhu, X. Chen, and C. Wang	179679	Racemic, R-, and S-Tebuconazole Altered Chitinase and Chitobiase Activity of Daphnia magna	Chinese Chem. Lett.53(3): 171-175	2018
Tebuconazol	Daphnia magna	Water Flea	11.4468			mg/L	Mortality	LC50	Norgaard,K.B., and N. Cedergreen	171371	Pesticide Cocktails can Interact Synergistically on Aquatic Crustaceans	Environ. Sci. Pollut. Res.17:957-967	2010
Tebuconazol	Daphnia magna	Water Flea	9.1941			mg/L	Mortality	LC50	Norgaard,K.B., and N. Cedergreen	171371	Pesticide Cocktails can Interact Synergistically on Aquatic Crustaceans	Environ. Sci. Pollut. Res.17:957-967	2010
Tebuconazol	Daphnia magna	Water Flea	40.1	30.95	58.2	mg/L	Mortality	LC50	Sancho,E., M.J. Villarroel, E. Andreu, and M.D. Ferrando	116890	Disturbances in Energy Metabolism of Daphnia magna After Exposure to Tebuconazole	Chemosphere74(9): 1171-1178	2009
Tebuconazol	Daphnia magna	Water Flea	3.631	2.98	4.465	mg/L	Mortality	LC50	Li,Y., F. Dong, X. Liu, J. Xu, Y. Han, and Y. Zheng	178194	Enantioselectivity in Tebuconazole and Myclobutanil Non-Target Toxicity and Degradation in Soils	Chemosphere122:145-153	2015
Tebuconazol	Daphnia magna	Water Flea	10.3414			mg/L	Mortality	LC50	Norgaard,K.B., and N. Cedergreen	171371	Pesticide Cocktails can Interact Synergistically on Aquatic Crustaceans	Environ. Sci. Pollut. Res.17:957-967	2010
Terbutryn	Daphnia magna	Water Flea	2.66	2.16	3.27	mg/L	Immobile	EC50	U.S. Environmental Protection Agency	344	Pesticide Ecotoxicity Database (Formerly: Environmental Effects Database (EEDB))	Environmental Fate and Effects Division, U.S.EPA, Washington, D.C.:	1992
Terbutryn	Daphnia magna	Water Flea	7.1			mg/L	Immobile	EC50	Marchini,S., L. Passerini, D. Cesareo, and M.L. Tosato	13154	Herbicidal Triazines: Acute Toxicity on Daphnia, Fish, and Plants and Analysis of its Relationships with Structural Factors	Ecotoxicol. Environ. Saf.16(2): 148-157	1988
Terbutylazin	Daphnia magna	Water Flea	21.2	16	26.8	mg/L	Immobile	EC50	U.S. Environmental Protection Agency	344	Pesticide Ecotoxicity Database (Formerly: Environmental Effects Database (EEDB))	Environmental Fate and Effects Division, U.S.EPA, Washington, D.C.:	1992
Thiabendazole	Daphnia magna	Water Flea	0.5218	0.4021	0.6766	mg/L	Immobile	EC50	Oh,S.J., J. Park, M.J. Lee, S.Y. Park, J.H. Lee, and K. Choi	176676	Ecological Hazard Assessment of Major Veterinary Benzimidazoles: Acute and Chronic Toxicities to Aquatic Microbes and Invertebrates	Environ. Toxicol. Chem.25(8): 2221-2226	2006
Thiabendazole	Daphnia magna	Water Flea	2.6	2.1	3.1	mg/L	Immobile	EC50	U.S. Environmental Protection Agency	344	Pesticide Ecotoxicity Database (Formerly: Environmental Effects Database (EEDB))	Environmental Fate and Effects Division, U.S.EPA, Washington, D.C.:	1992
Thiabendazole	Daphnia magna	Water Flea	0.8436	0.6913	1.0296	mg/L	Immobile	EC50	Oh,S.J., J. Park, M.J. Lee, S.Y. Park, J.H. Lee, and K. Choi	176676	Ecological Hazard Assessment of Major Veterinary Benzimidazoles: Acute and Chronic Toxicities to Aquatic Microbes and Invertebrates	Environ. Toxicol. Chem.25(8): 2221-2226	2006
Thiabendazole	Daphnia magna	Water Flea	0.31	0.26	0.36	mg/L	Immobile	EC50	U.S. Environmental Protection Agency	344	Pesticide Ecotoxicity Database (Formerly: Environmental Effects Database (EEDB))	Environmental Fate and Effects Division, U.S.EPA, Washington, D.C.:	1992
Thiabendazole	Daphnia magna	Water Flea	0.49	0.4	0.6	mg/L	Immobile	EC50	U.S. Environmental Protection Agency	344	Pesticide Ecotoxicity Database (Formerly: Environmental Effects Database (EEDB))	Environmental Fate and Effects Division, U.S.EPA, Washington, D.C.:	1992
Thiabendazole	Daphnia magna	Water Flea	0.85	0.72	0.91	mg/L	Immobile	EC50	U.S. Environmental Protection Agency	344	Pesticide Ecotoxicity Database (Formerly: Environmental Effects Database (EEDB))	Environmental Fate and Effects Division, U.S.EPA, Washington, D.C.:	1992
Trimethoprim	Daphnia magna	Water Flea	100	89	112	mg/L	Immobile	EC50	Kolar,B., L. Arnus, B. Jeretin, A. Gutmaher, D. Drobne, and M.K. Durjava	168878	The Toxic Effect of Oxytetracycline and Trimethoprim in the Aquatic Environment	Chemosphere115:75-80	2014
Trimethoprim	Daphnia magna	Water Flea	149	126	175	mg/L	Immobile	EC50	De Liguoro,M., B. Fioretto, C. Poltronieri, and G. Gallina	116894	The Toxicity of Sulfamethazine to Daphnia magna and Its Additivity to Other Veterinary Sulfonamides and Trimethoprim	Chemosphere75(11): 1519-1524	2009
Trimethoprim	Daphnia magna	Water Flea	92	72.63	111.4	mg/L	Immobile	EC50	Park,S., and K. Choi	119413	Hazard Assessment of Commonly Used Agricultural Antibiotics on Aquatic Ecosystems	Ecotoxicology17(6): 526-538	2008
Trimethoprim	Daphnia magna	Water Flea	167.4	138.4	196.3	mg/L	Immobile	EC50	Kim,Y., K. Choi, J. Jung, S. Park, P.G. Kim, and J. Park	120987	Aquatic Toxicity of Acetaminophen, Carbamazepine, Cimetidine, Diltiazem and Six Major Sulfonamides, and Their Potential Ecological Risks in Korea	Environ. Int.33(3): 370-375	2007
Venlafaxine	Daphnia magna	Water Flea	141.28	116.05	170.15	mg/L	Immobile	EC50	Minguez,L., E. Farcy, C. Ballandonne, A. Lepailleur, A. Serpentini, J.M. Lebel, R. Bureau, and M.P. Halm-Lemeille	167226	Acute Toxicity of 8 Antidepressants: What are Their Modes of Action?	Chemosphere108(0): 314-319	2014
4-nonyl phenol	Water Flea	Crustaceans; Standard Test Species	18.8			mg/L	Mortality	LC50	Parkhurst,B.R., A.S. Bradshaw, J.L. Forte, and G.P. Wright	553	An Evaluation of the Acute Toxicity to Aquatic Biota of a Coal Conversion Effluent and its Major Components	Bull. Environ. Contam. Toxicol.23(3): 349-356	1979
4-nonyl phenol	Water Flea	Crustaceans; Standard Test Species	0.104	0.0874	0.124	mg/L	Mortality	EC50	Brooke,L.T.	20506	Acute and Chronic Toxicity of Nonylphenol to Ten Species of Aquatic Organisms	Contract No.68-C1-0034, U.S.EPA, Duluth, MN:36 p.	1993
4-nonyl phenol	Water Flea	Crustaceans; Standard Test Species	0.18	0.15	0.22	mg/L	Mortality	LC50	Hirano,M., H. Ishibashi, N. Matsumura, Y. Nagao, N. Watanabe, A. Watanabe, N. Onikura, K. Kishi, and K. Arizono	94641	Acute Toxicity Responses of Two Crustaceans, Americamysis bahia and Daphnia magna, to Endocrine Disrupters	J. Health Sci.50(1): 97-100	2004
Benzenamine	Water Flea	Crustaceans; Standard Test Species	0.08	0.06	0.1	mg/L	Mortality	LC50	Maas-Diepeveen,J.L., and C.J. Van Leeuwen	5375	Aquatic Toxicity of Aromatic Nitro Compounds and Anilines to Several Freshwater Species	Report No.86-42, Laboratory for Ecotoxicology, Institute for Inland Water Management and Waste Water Treatment:10 p.	1986
Benzenamine	Water Flea	Crustaceans; Standard Test Species	0.17	0.14	0.21	mg/L	Mortality	LC50	Gersich,F.M., and M.A. Mayes	11961	Acute Toxicity Tests with Daphnia magna Straus and Pimephales promelas Rafinesque in Support of National Pollutant Discharge Elimination Permit	Water Res.20(7): 939-941	1986
Benzenamine	Water Flea	Crustaceans; Standard Test Species	0.66			mg/L	Mortality	LC50	Canton,J.H., and D.M.M. Adema	2017	Reproducibility of Short-Term and Reproduction Toxicity Experiments with Daphnia magna and Comparison of the Sensitivity of Daphnia magna with Daphnia pulex and Daphnia cucullata in Short-Term Experiments	Hydrobiologia59(2): 135-140	1978
Benzenamine	Water Flea	Crustaceans; Standard Test Species	0.63			mg/L	Mortality	LC50	Canton,J.H., and D.M.M. Adema	2017	Reproducibility of Short-Term and Reproduction Toxicity Experiments with Daphnia magna and Comparison of the Sensitivity of Daphnia magna with Daphnia pulex and Daphnia cucullata in Short-Term Experiments	Hydrobiologia59(2): 135-140	1978
Benzenamine	Water Flea	Crustaceans; Standard Test Species	0.68			mg/L	Mortality	LC50	Canton,J.H., and D.M.M. Adema	2017	Reproducibility of Short-Term and Reproduction Toxicity Experiments with Daphnia magna and Comparison of the Sensitivity of Daphnia magna with Daphnia pulex and Daphnia cucullata in Short-Term Experiments	Hydrobiologia59(2): 135-140	1978
Benzenamine	Water Flea	Crustaceans; Standard Test Species	0.36			mg/L	Mortality	LC50	Canton,J.H., and D.M.M. Adema	2017	Reproducibility of Short-Term and Reproduction Toxicity Experiments with Daphnia magna and Comparison of the Sensitivity of Daphnia magna with Daphnia pulex and Daphnia cucullata in Short-Term Experiments	Hydrobiologia59(2): 135-140	1978
Benzenamine	Water Flea	Crustaceans; Standard Test Species	0.35			mg/L	Mortality	LC50	Canton,J.H., and D.M.M. Adema	2017	Reproducibility of Short-Term and Reproduction Toxicity Experiments with Daphnia magna and Comparison of the Sensitivity of Daphnia magna with Daphnia pulex and Daphnia cucullata in Short-Term Experiments	Hydrobiologia59(2): 135-140	1978
Benzothiazole	Water Flea	Crustaceans; Standard Test Species	4.1	3.6	4.7	mg/L	Mortality	LC50	Monsanto Co.	112108	Toxicologic Investigation of: Ureka White	EPA/OTS Doc.#878215064:190 p.	1985
Benzothiazole	Water Flea	Crustaceans; Standard Test Species	10.7			mg/L	Mortality	LC50	Monsanto Co.	111868	Acute Toxicity of Nitro Products and Effluents to Fathead Minnows (Pimephales promelas) and Daphnids (Ceriodaphnia dubia and Daphnia magna) with Cover Letter Dated 04/13/94	EPA/OTS Doc.#86940000356:222 p.	1994
Benzothiazole	Water Flea	Crustaceans; Standard Test Species	7	6	8.1	mg/L	Mortality	LC50	Monsanto Co.	112108	Toxicologic Investigation of: Ureka White	EPA/OTS Doc.#878215064:190 p.	1985
DEET	Water Flea	Crustaceans; Standard Test Species	75	56	100	mg/L	Mortality	LC50	Forbis,A.D., and D. Burgess	173004	Acute Toxicity of N,N-Diethyl-meta-Toluamide (DEET) to Daphnia magna	Report 33909, Analytical Bio-Chemistry Laboratories, Columbia, MO:48 p.	1985
Diethyl Phthalate	Water Flea	Crustaceans; Standard Test Species	52	36	74	mg/L	Mortality	LC50	LeBlanc,G.A.	5184	Acute Toxicity of Priority Pollutants to Water Flea (Daphnia magna)	Bull. Environ. Contam. Toxicol.24(5): 684-691	1980
Diethyl Phthalate	Water Flea	Crustaceans; Standard Test Species	90	77	100	mg/L	Mortality	LC50	Chemical Manufacturers Association	180372	Acute Toxicity of Fourteen Phthalate Esters to Daphnia magna	EPA/OTS 40-8426082:52 p.	1984
Diethyl Phthalate	Water Flea	Crustaceans; Standard Test Species	56.47	49.12	64.92	mg/L	Mortality	LC50	Zou,E., and M. Fingerman	18976	Effects of Estrogenic Xenobiotics on Molting of the Water Flea, Daphnia magna	Ecotoxicol. Environ. Saf.38(3): 281-285	1997
Diethyl Phthalate	Water Flea	Crustaceans; Standard Test Species	4.31	3.5	6.03	mg/L	Mortality	LC50	Shen,C., J. Wei, T. Wang, and Y. Wang	182490	Acute Toxicity and Responses of Antioxidant Systems to Dibutyl Phthalate in Neonate and Adult Daphnia magna	PeerJ:19 p.	2019
Diethyl Phthalate	Water Flea	Crustaceans; Standard Test Species	2.83	2.42	3.33	mg/L	Mortality	LC50	Shen,C., J. Wei, T. Wang, and Y. Wang	182490	Acute Toxicity and Responses of Antioxidant Systems to Dibutyl Phthalate in Neonate and Adult Daphnia magna	PeerJ:19 p.	2019
Diethyl Phthalate	Water Flea	Crustaceans; Standard Test Species		3	7.5	mg/L	Mortality	LC50	McCarthy,J.F., and D.K. Whitmore	10614	Chronic Toxicity of Di-n-butyl and Di-n-octyl Phthalate to Daphnia magna and the Fathead Minnow	Environ. Toxicol. Chem.4(2): 167-179	1985
Diethyl Phthalate	Water Flea	Crustaceans; Standard Test Species	2.55	1.87	3.47	mg/L	Mortality	LC50	Wei,J., Q. Shen, Y. Ban, Y. Wang, C. Shen, T. Wang, W. Zhao, and X. Xie	180572	Characterization of Acute and Chronic Toxicity of DBP to Daphnia magna	Bull. Environ. Contam. Toxicol.101(2): 214-221	2018
Diethyl Phthalate	Water Flea	Crustaceans; Standard Test Species	5.2	4.7	5.6	mg/L	Mortality	LC50	McCarthy,J.F., and D.K. Whitmore	10614	Chronic Toxicity of Di-n-butyl and Di-n-octyl Phthalate to Daphnia magna and the Fathead Minnow	Environ. Toxicol. Chem.4(2): 167-179	1985
Diethyl Phthalate	Water Flea	Crustaceans; Standard Test Species	1.4			mg/L	Mortality	LC50	Chemical Manufacturers Association	180372	Acute Toxicity of Fourteen Phthalate Esters to Daphnia magna	EPA/OTS 40-8426082:52 p.	1984
Diethyl Phthalate	Water Flea	Crustaceans; Standard Test Species	3.4	3.1	3.8	mg/L	Mortality	LC50	Chemical Manufacturers Association	180372	Acute Toxicity of Fourteen Phthalate Esters to Daphnia magna	EPA/OTS 40-8426082:52 p.	1984
Diethyl Phthalate	Water Flea	Crustaceans; Standard Test Species	3.7			mg/L	Mortality	LC50	Call,D.J., L.T. Brooke, N. Ahmad, and J.E. Richter	10579	Toxicity and Metabolism Studies with EPA (Environmental Protection Agency) Priority Pollutants and Related Chemicals in Freshwater Organisms	EPA 600/3-83-095, U.S.EPA, Duluth, MN:120 p.	1983
Fluoranthene	Water Flea	Crustaceans; Standard Test Species	0.117			mg/L	Mortality	EC50	Brooke,L.T.	151475	Acute and Chronic Toxicity of Fluoranthene, with and Without Additional Ultraviolet Light, to Twelve Species of Freshwater Organisms	U.S.EPA Contract No.68-C1-0034, U.S.EPA, Duluth, MN:51 p.	1993
Fluoranthene	Water Flea	Crustaceans; Standard Test Species	0.00398443			mg/L	Mortality	EC50	Lampi,M.A., J. Gurska, K.I.C. McDonald, F. Xie, X.D. Huang, D.G. Dixon, and B.M. Greenberg	86087	Photoinduced Toxicity of Polycyclic Aromatic Hydrocarbons to Daphnia magna: Ultraviolet-Mediated Effects and the Toxicity of Polycyclic Aromatic Hydrocarbon Photoproducts	Environ. Toxicol. Chem.25(4): 1079-1087	2005
Fluoranthene	Water Flea	Crustaceans; Standard Test Species	0.0113728			mg/L	Mortality	EC50	Lampi,M.A., J. Gurska, K.I.C. McDonald, F. Xie, X.D. Huang, D.G. Dixon, and B.M. Greenberg	86087	Photoinduced Toxicity of Polycyclic Aromatic Hydrocarbons to Daphnia magna: Ultraviolet-Mediated Effects and the Toxicity of Polycyclic Aromatic Hydrocarbon Photoproducts	Environ. Toxicol. Chem.25(4): 1079-1087	2005
Fluoranthene	Water Flea	Crustaceans; Standard Test Species	0.1	0.09	0.1	mg/L	Mortality	LC50	Turner,L.W.	9994	Acute Toxicity of Selected Chemicals to Fathead Minnow, Water Flea and Mysid Shrimp Under Static and Flow-Through Test Conditions	Final Rep.Coop.Agreement 807479-01-0, U.S.EPA, Off.of Pestic.and Toxic Subst., Washington, DC:258 p.	1982
Fluoranthene	Water Flea	Crustaceans; Standard Test Species	0.117			mg/L	Mortality	LC50	Spehar,R.L., S. Poucher, L.T. Brooke, D.J. Hansen, D. Champlin, and D.A. Cox	20588	Comparative Toxicity of Fluoranthene to Freshwater and Saltwater Species Under Fluorescent and Ultraviolet Light	Arch. Environ. Contam. Toxicol.37(4): 496-502	1999
Fluoranthene	Water Flea	Crustaceans; Standard Test Species	0.078			mg/L	Mortality	LC50	Spehar,R.L., S. Poucher, L.T. Brooke, D.J. Hansen, D. Champlin, and D.A. Cox	20588	Comparative Toxicity of Fluoranthene to Freshwater and Saltwater Species Under Fluorescent and Ultraviolet Light	Arch. Environ. Contam. Toxicol.37(4): 496-502	1999
Fluoranthene	Water Flea	Crustaceans; Standard Test Species	0.0016	0.0014	0.002	mg/L	Mortality	LC50	Spehar,R.L., S. Poucher, L.T. Brooke, D.J. Hansen, D. Champlin, and D.A. Cox	20588	Comparative Toxicity of Fluoranthene to Freshwater and Saltwater Species Under Fluorescent and Ultraviolet Light	Arch. Environ. Contam. Toxicol.37(4): 496-502	1999
Fluoranthene	Water Flea	Crustaceans; Standard Test Species	0.0087	0.008	0.0095	mg/L	Mortality	LC50	Hatch,A.C., and G.A.,Jr. Burton	94623	Phototoxicity of Fluoranthene to Two Freshwater Crustaceans, Hyalella azteca and Daphnia magna: Measures of Feeding Inhibition as a Toxicological Endpoint	Hydrobiologia400:243-248	1999
Fluoranthene	Water Flea	Crustaceans; Standard Test Species	0.26	0.21	0.33	mg/L	Mortality	LC50	Turner,L.W.	9994	Acute Toxicity of Selected Chemicals to Fathead Minnow, Water Flea and Mysid Shrimp Under Static and Flow-Through Test Conditions	Final Rep.Coop.Agreement 807479-01-0, U.S.EPA, Off.of Pestic.and Toxic Subst., Washington, DC:258 p.	1982
Fluoranthene	Water Flea	Crustaceans; Standard Test Species	0.51	0.31	0.8	mg/L	Mortality	LC50	Turner,L.W.	9994	Acute Toxicity of Selected Chemicals to Fathead Minnow, Water Flea and Mysid Shrimp Under Static and Flow-Through Test Conditions	Final Rep.Coop.Agreement 807479-01-0, U.S.EPA, Off.of Pestic.and Toxic Subst., Washington, DC:258 p.	1982
Fluoranthene	Water Flea	Crustaceans; Standard Test Species	0.15	0.081	0.27	mg/L	Mortality	LC50	Turner,L.W.	9994	Acute Toxicity of Selected Chemicals to Fathead Minnow, Water Flea and Mysid Shrimp Under Static and Flow-Through Test Conditions	Final Rep.Coop.Agreement 807479-01-0, U.S.EPA, Off.of Pestic.and Toxic Subst., Washington, DC:258 p.	1982
Fluoranthene	Water Flea	Crustaceans; Standard Test Species	320	220	490	mg/L	Mortality	LC50	LeBlanc,G.A.	5184	Acute Toxicity of Priority Pollutants to Water Flea (Daphnia magna)	Bull. Environ. Contam. Toxicol.24(5): 684-691	1980
Fluoranthene	Water Flea	Crustaceans; Standard Test Species	0.1057	0.0817	0.1422	mg/L	Mortality	LC50	Suedel,B.C.,Jr.	14445	Toxicity of Fluoranthene to Daphnia magna, Hyalella azteca, Chironomus tentans, and Stylaria lacustris in Water-Only and Whole Sediment Exposures	Bull. Environ. Contam. Toxicol.57(1): 132-138	1996
Indole	Water Flea	Crustaceans; Standard Test Species	1			mg/L	Mortality	LC50	Maas,J.L.	5374	Toxicity Research with Thiourea	Laboratory for Ecotoxicology, Institute for Inland Water Management and Waste Water Treatment, Report No.AOCE:4 p.	1990
Phenol	Water Flea	Crustaceans; Standard Test Species	11.5	9.7	13.5	mg/L	Mortality	LC50	Cowgill,U.M., I.T. Takahashi, and S.L. Applegath	10810	A Comparison of the Effect of Four Benchmark Chemicals on Daphnia magna and Ceriodaphnia dubia affinis Tested at Two Different Temperatures	Environ. Toxicol. Chem.4(3): 415-422	1985
Phenol	Water Flea	Crustaceans; Standard Test Species	13	10	17	mg/L	Mortality	LC50	Cowgill,U.M., and D.P. Milazzo	212	The Sensitivity of Ceriodaphnia dubia and Daphnia magna to Seven Chemicals Utilizing the Three-Brood Test	Arch. Environ. Contam. Toxicol.20(2): 211-217	1991
Phenol	Water Flea	Crustaceans; Standard Test Species	19.8	18	22.2	mg/L	Mortality	LC50	Millemann,R.E., W.J. Birge, J.A. Black, R.M. Cushman, K.L. Daniels, P.J. Franco, J.M. Giddings, J.F. McCarthy, and A.J.	11725	Comparative Acute Toxicity to Aquatic Organisms of Components of Coal-Derived Synthetic Fuels	Trans. Am. Fish. Soc.113(1): 74-85	1984
Phenol	Water Flea	Crustaceans; Standard Test Species	9.592			mg/L	Mortality	LC50	Arambasic,M.B., S. Bjelic, and G. Subakov	13712	Acute Toxicity of Heavy Metals (Copper, Lead, Zinc), Phenol and Sodium on Allium cepa L.., Lepidium sativum L. and Daphnia magna St.: Comparative Investigations and the Practical Applications	Water Res.29(2): 497-503	1995
Phenol	Water Flea	Crustaceans; Standard Test Species	100			mg/L	Mortality	LC50	Dowden,B.F., and H.J. Bennett	915	Toxicity of Selected Chemicals to Certain Animals	J. Water Pollut. Control Fed.37(9): 1308-1316	1965
Phenol	Water Flea	Crustaceans; Standard Test Species	11.64			mg/L	Mortality	LC50	Kim,K.T., Y.G. Lee, and S.D. Kim	87184	Combined Toxicity of Copper and Phenol Derivatives to Daphnia magna: Effect of Complexation Reaction	Environ. Int.32(4): 487-492	2006
Phenol	Water Flea	Crustaceans; Standard Test Species	14.5	10.9	19.6	mg/L	Mortality	LC50	Gersich,F.M., F.A. Blanchard, S.L. Applegath, and C.N. Park	178766	The Precision of Daphnid (Daphnia magna Straus, 1820) Static Acute Toxicity Tests	Arch. Environ. Contam. Toxicol.15(6): 741-749	1986
Phenol	Water Flea	Crustaceans; Standard Test Species	11.2	9.8	12.6	mg/L	Mortality	LC50	Gersich,F.M., F.A. Blanchard, S.L. Applegath, and C.N. Park	178766	The Precision of Daphnid (Daphnia magna Straus, 1820) Static Acute Toxicity Tests	Arch. Environ. Contam. Toxicol.15(6): 741-749	1986
Phenol	Water Flea	Crustaceans; Standard Test Species	13.3	11.7	15.4	mg/L	Mortality	LC50	Gersich,F.M., F.A. Blanchard, S.L. Applegath, and C.N. Park	178766	The Precision of Daphnid (Daphnia magna Straus, 1820) Static Acute Toxicity Tests	Arch. Environ. Contam. Toxicol.15(6): 741-749	1986
Phenol	Water Flea	Crustaceans; Standard Test Species	9.59953			mg/L	Mortality	LC50	Kopperman,H.L., R.M. Carlson, and R. Caple	2120	Aqueous Chlorination and Ozonation Studies. I. Structure-Toxicity Correlations of Phenolic Compounds to Daphnia magna	Chem.-Biol. Interact.9(4): 245-251	1974
Phenol	Water Flea	Crustaceans; Standard Test Species	23			mg/L	Mortality	LC50	Hermens,J., H. Canton, N. Steyger, and R. Wegman	5675	Joint Effects of a Mixture of 14 Chemicals on Mortality and Inhibition of Reproduction of Daphnia magna	Aquat. Toxicol.5(4): 315-322	1984
Phenol	Water Flea	Crustaceans; Standard Test Species	8.3	5.8	12.5	mg/L	Mortality	LC50	Seymour,D.T., A.G. Verbeek, S.E. Hrudey, and P.M. Fedorak	17864	Acute Toxicity and Aqueous Solubility of Some Condensed Thiophenes and Their Microbial Metabolites	Environ. Toxicol. Chem.16(4): 658-665	1997
Phenol	Water Flea	Crustaceans; Standard Test Species	91.2			mg/L	Mortality	LC50	Cairns,J.,Jr., A.L.,Jr. Buikema, A.G. Heath, and B.C. Parker	518	Effects of Temperature on Aquatic Organism Sensitivity to Selected Chemicals	Va.Water Resour.Res.Center, Bull.106, Office of Water Res.and Technol., OWRT Project B-084-VA, VA.Polytech.Inst.State Univ., Blacksburg, VA:88 p.	1978
Phenol	Water Flea	Crustaceans; Standard Test Species	12	7.3	20	mg/L	Mortality	LC50	LeBlanc,G.A.	5184	Acute Toxicity of Priority Pollutants to Water Flea (Daphnia magna)	Bull. Environ. Contam. Toxicol.24(5): 684-691	1980
Phenol	Water Flea	Crustaceans; Standard Test Species	30.1			mg/L	Mortality	LC50	Parkhurst,B.R., A.S. Bradshaw, J.L. Forte, and G.P. Wright	553	An Evaluation of the Acute Toxicity to Aquatic Biota of a Coal Conversion Effluent and its Major Components	Bull. Environ. Contam. Toxicol.23(3): 349-356	1979
Phenol	Water Flea	Crustaceans; Standard Test Species	88			mg/L	Mortality	LC50	Cairns,J.,Jr., A.L.,Jr. Buikema, A.G. Heath, and B.C. Parker	518	Effects of Temperature on Aquatic Organism Sensitivity to Selected Chemicals	Va.Water Resour.Res.Center, Bull.106, Office of Water Res.and Technol., OWRT Project B-084-VA, VA.Polytech.Inst.State Univ., Blacksburg, VA:88 p.	1978
Phenol	Water Flea	Crustaceans; Standard Test Species	100			mg/L	Mortality	LC50	Cairns,J.,Jr., A.L.,Jr. Buikema, A.G. Heath, and B.C. Parker	518	Effects of Temperature on Aquatic Organism Sensitivity to Selected Chemicals	Va.Water Resour.Res.Center, Bull.106, Office of Water Res.and Technol., OWRT Project B-084-VA, VA.Polytech.Inst.State Univ., Blacksburg, VA:88 p.	1978
Phenol	Water Flea	Crustaceans; Standard Test Species	91			mg/L	Mortality	LC50	Cairns,J.,Jr., A.L.,Jr. Buikema, A.G. Heath, and B.C. Parker	518	Effects of Temperature on Aquatic Organism Sensitivity to Selected Chemicals	Va.Water Resour.Res.Center, Bull.106, Office of Water Res.and Technol., OWRT Project B-084-VA, VA.Polytech.Inst.State Univ., Blacksburg, VA:88 p.	1978
Phenol	Water Flea	Crustaceans; Standard Test Species	12	7.3	20	mg/L	Mortality	LC50	LeBlanc,G.A., and D.C. Surprenant	121018	The Chronic Toxicity of 8 of the 65 Priority Pollutants to the Water Flea (Daphnia magna)	Draft Manuscript, EG&G Bionomics, Aquatic Toxicology Laboratory, Wareham, MA:36 p.	1980
Phenol	Water Flea	Crustaceans; Standard Test Species	92			mg/L	Mortality	LC50	Cairns,J.,Jr., A.L.,Jr. Buikema, A.G. Heath, and B.C. Parker	518	Effects of Temperature on Aquatic Organism Sensitivity to Selected Chemicals	Va.Water Resour.Res.Center, Bull.106, Office of Water Res.and Technol., OWRT Project B-084-VA, VA.Polytech.Inst.State Univ., Blacksburg, VA:88 p.	1978
Phenol	Water Flea	Crustaceans; Standard Test Species	21			mg/L	Mortality	LC50	Dowden,B.F., and H.J. Bennett	915	Toxicity of Selected Chemicals to Certain Animals	J. Water Pollut. Control Fed.37(9): 1308-1316	1965
Phenol	Water Flea	Crustaceans; Standard Test Species	7			mg/L	Mortality	LC50	Dowden,B.F., and H.J. Bennett	915	Toxicity of Selected Chemicals to Certain Animals	J. Water Pollut. Control Fed.37(9): 1308-1316	1965
Phenol	Water Flea	Crustaceans; Standard Test Species	11.2	9.8	12.6	mg/L	Mortality	LC50	Cowgill,U.M., I.T. Takahashi, and S.L. Applegath	10810	A Comparison of the Effect of Four Benchmark Chemicals on Daphnia magna and Ceriodaphnia dubia affinis Tested at Two Different Temperatures	Environ. Toxicol. Chem.4(3): 415-422	1985
Phenol	Water Flea	Crustaceans; Standard Test Species	32	24	43	mg/L	Mortality	LC50	Qureshi,A.A., K.W. Flood, S.R. Thompson, S.M. Janhurst, C.S. Inniss, and D.A. Rokosh	15923	Comparison of a Luminescent Bacterial Test with Other Bioassays for Determining Toxicity of Pure Compounds and Complex Effluents	ASTM Spec. Tech. Publ.:179-195	1982
Phenol	Water Flea	Crustaceans; Standard Test Species	12.9	10.8	15.6	mg/L	Mortality	LC50	Cowgill,U.M., I.T. Takahashi, and S.L. Applegath	10810	A Comparison of the Effect of Four Benchmark Chemicals on Daphnia magna and Ceriodaphnia dubia affinis Tested at Two Different Temperatures	Environ. Toxicol. Chem.4(3): 415-422	1985
Phenol	Water Flea	Crustaceans; Standard Test Species	13.3	11.7	15.4	mg/L	Mortality	LC50	Cowgill,U.M., I.T. Takahashi, and S.L. Applegath	10810	A Comparison of the Effect of Four Benchmark Chemicals on Daphnia magna and Ceriodaphnia dubia affinis Tested at Two Different Temperatures	Environ. Toxicol. Chem.4(3): 415-422	1985
Phenol	Water Flea	Crustaceans; Standard Test Species	14.5	10.9	19.6	mg/L	Mortality	LC50	Cowgill,U.M., I.T. Takahashi, and S.L. Applegath	10810	A Comparison of the Effect of Four Benchmark Chemicals on Daphnia magna and Ceriodaphnia dubia affinis Tested at Two Different Temperatures	Environ. Toxicol. Chem.4(3): 415-422	1985
Phenol	Water Flea	Crustaceans; Standard Test Species	8.6	7.2	10.2	mg/L	Mortality	LC50	Cowgill,U.M., I.T. Takahashi, and S.L. Applegath	10810	A Comparison of the Effect of Four Benchmark Chemicals on Daphnia magna and Ceriodaphnia dubia affinis Tested at Two Different Temperatures	Environ. Toxicol. Chem.4(3): 415-422	1985
Phenol	Water Flea	Crustaceans; Standard Test Species	21.3	16	35.6	mg/L	Mortality	LC50	Cowgill,U.M., I.T. Takahashi, and S.L. Applegath	10810	A Comparison of the Effect of Four Benchmark Chemicals on Daphnia magna and Ceriodaphnia dubia affinis Tested at Two Different Temperatures	Environ. Toxicol. Chem.4(3): 415-422	1985
Phenol	Water Flea	Crustaceans; Standard Test Species	12.8	10.4	17	mg/L	Mortality	LC50	Cowgill,U.M., I.T. Takahashi, and S.L. Applegath	10810	A Comparison of the Effect of Four Benchmark Chemicals on Daphnia magna and Ceriodaphnia dubia affinis Tested at Two Different Temperatures	Environ. Toxicol. Chem.4(3): 415-422	1985

## Sheet: Rsubcapitata_Tox
Chemical Name	Species Scientific Name	Species Common Name	Conc 1 Mean (Standardized)	Conc Min 1 (Standardized)	Conc 1 Max (Standardized)	Unit	Effect Measurement	Endpoint	Author	Reference Number	Title	Source	Publication Year
Propiconazole (sum of isomers)	Raphidocelis subcapitata	Green Algae	5			mg/L	Population changes, general	EC50	Kallqvist,T., and R. Romstad	16010	Effects of Agricultural Pesticides on Planktonic Algae and Cyanobacteria -- Examples of Interspecies Sensitivity Variations	Norw. J. Agric. Sci. Suppl.13:117-131	1994
Propiconazole (sum of isomers)	Raphidocelis subcapitata	Green Algae	1.23	0.63	1.84	mg/L	Abundance	EC50	Coors,A., B. Weisbrod, U. Schoknecht, F. Sacher, and A. Kehrer	181891	Predicting Acute and Chronic Effects of Wood Preservative Products in Daphnia magna and Pseudokirchneriella subcapitata Based on the Concept of Concentration Addition	Environ. Toxicol. Chem.33(2): 382-393	2014
Propiconazole (sum of isomers)	Raphidocelis subcapitata	Green Algae	13	11	15	mg/L	Population growth rate	EC50	Kusk,K.O., A.M. Christensen, and N. Nyholm	180320	Algal Growth Inhibition Test Results of 425 Organic Chemical Substances	Chemosphere204:405-412	2018
Propiconazole (sum of isomers)	Raphidocelis subcapitata	Green Algae	1.02			mg/L	Abundance	EC50	Coors,A., B. Weisbrod, U. Schoknecht, F. Sacher, and A. Kehrer	181891	Predicting Acute and Chronic Effects of Wood Preservative Products in Daphnia magna and Pseudokirchneriella subcapitata Based on the Concept of Concentration Addition	Environ. Toxicol. Chem.33(2): 382-393	2014
Citalopram	Raphidocelis subcapitata	Green Algae	1.6			mg/L	Population growth rate	EC50	Christensen,A.M., S. Faaborg-Andersen, F. Ingerslev, and A. Baun	109393	Mixture and Single-Substance Toxicity of Selective Serotonin Reuptake Inhibitors Toward Algae and Crustaceans	Environ. Toxicol. Chem.26(1): 85-91	2007
Cirpofloxacin	Raphidocelis subcapitata	Green Algae	18.7	16.2	21.2	mg/L	Chlorophyll A concentration	EC50	Robinson,A.A., J.B. Belden, and M.J. Lydy	80421	Toxicity of Fluoroquinolone Antibiotics to Aquatic Organisms	Environ. Toxicol. Chem.24(2): 423-430	2005
MCPA	Raphidocelis subcapitata	Green Algae	3.379			mg/L	Abundance	EC50	Yeh,H.J., and C.Y. Chen	85816	Toxicity Assessment of Pesticides to Pseudokirchneriella subcapitata Under Air-Tight Test Environment	J. Hazard. Mater.131(1-3): 6-12	2006
MCPA	Raphidocelis subcapitata	Green Algae	3.115			mg/L	Abundance	EC50	Yeh,H.J., and C.Y. Chen	85816	Toxicity Assessment of Pesticides to Pseudokirchneriella subcapitata Under Air-Tight Test Environment	J. Hazard. Mater.131(1-3): 6-12	2006
MCPA	Raphidocelis subcapitata	Green Algae	120			mg/L	Population changes, general	EC50	Kallqvist,T., and R. Romstad	16010	Effects of Agricultural Pesticides on Planktonic Algae and Cyanobacteria -- Examples of Interspecies Sensitivity Variations	Norw. J. Agric. Sci. Suppl.13:117-131	1994
MCPA	Raphidocelis subcapitata	Green Algae	80	60	110	mg/L	Abundance	EC50	U.S. Environmental Protection Agency	344	Pesticide Ecotoxicity Database (Formerly: Environmental Effects Database (EEDB))	Environmental Fate and Effects Division, U.S.EPA, Washington, D.C.:	1992
Acetylsalicylic acid	Raphidocelis subcapitata	Green Algae	241	203	287	mg/L	Population growth rate	EC50	Kusk,K.O., A.M. Christensen, and N. Nyholm	180320	Algal Growth Inhibition Test Results of 425 Organic Chemical Substances	Chemosphere204:405-412	2018
Caffeine	Raphidocelis subcapitata	Green Algae	349	297	410	mg/L	Population growth rate	EC50	Kusk,K.O., A.M. Christensen, and N. Nyholm	180320	Algal Growth Inhibition Test Results of 425 Organic Chemical Substances	Chemosphere204:405-412	2018
Metribuzin	Raphidocelis subcapitata	Green Algae	0.035	0.033	0.037	mg/L	Population growth rate	EC50	Kusk,K.O., A.M. Christensen, and N. Nyholm	180320	Algal Growth Inhibition Test Results of 425 Organic Chemical Substances	Chemosphere204:405-412	2018
Metribuzin	Raphidocelis subcapitata	Green Algae	0.0225			mg/L	Abundance	EC50	Pavlic,Z., B. Stjepanovic, J. Horvatic, V. Persic, D. Puntaric, and J. Culig	95833	Comparative Sensitivity of Green Algae to Herbicides Using Erlenmeyer Flask and Microplate Growth-Inhibition Assays	Bull. Environ. Contam. Toxicol.76(5): 883-890	2006
Metribuzin	Raphidocelis subcapitata	Green Algae	0.037			mg/L	Abundance	EC50	Pavlic,Z., B. Stjepanovic, J. Horvatic, V. Persic, D. Puntaric, and J. Culig	95833	Comparative Sensitivity of Green Algae to Herbicides Using Erlenmeyer Flask and Microplate Growth-Inhibition Assays	Bull. Environ. Contam. Toxicol.76(5): 883-890	2006
Sulfamethoxazole	Raphidocelis subcapitata	Green Algae	0.52	0.36	0.74	mg/L	Abundance	EC50	Isidori,M., M. Lavorgna, A. Nardelli, L. Pascarella, and A. Parrella	102321	Toxic and Genotoxic Evaluation of Six Antibiotics on Non-Target Organisms	Sci. Total Environ.346(1-3): 87-98	2005
Sulfapyridine	Raphidocelis subcapitata	Green Algae	191	113	322	mg/L	Population growth rate	EC50	Kusk,K.O., A.M. Christensen, and N. Nyholm	180320	Algal Growth Inhibition Test Results of 425 Organic Chemical Substances	Chemosphere204:405-412	2018
4-Nitrophenol	Raphidocelis subcapitata	Green Algae	0.25			mg/L	Population growth rate	EC50	Tsai,K.P., and C.Y. Chen	100638	An Algal Toxicity Database of Organic Toxicants Derived by a Closed-System Technique	Environ. Toxicol. Chem.26(9): 1931-1939	2007
4-Nitrophenol	Raphidocelis subcapitata	Green Algae	4.53	1.95	14.6	mg/L	Chlorophyll A concentration	EC50	U.S. Environmental Protection Agency	9607	In-Depth Studies on Health and Environmental Impacts of Selected Water Pollutants	U.S.EPA Contract No.68-01-4646, Duluth, MN:9 p.	1978
4-Nitrophenol	Raphidocelis subcapitata	Green Algae	5.54	4.53	6.52	mg/L	Chlorophyll A concentration	EC50	U.S. Environmental Protection Agency	9607	In-Depth Studies on Health and Environmental Impacts of Selected Water Pollutants	U.S.EPA Contract No.68-01-4646, Duluth, MN:9 p.	1978
Trimethoprim	Raphidocelis subcapitata	Green Algae	129	123	136	mg/L	Biomass	EC50	Kolar,B., L. Arnus, B. Jeretin, A. Gutmaher, D. Drobne, and M.K. Durjava	168878	The Toxic Effect of Oxytetracycline and Trimethoprim in the Aquatic Environment	Chemosphere115:75-80	2014
Bifenox	Raphidocelis subcapitata	Green Algae	0.0031	0.0031	0.0032	mg/L	Population growth rate	EC50	Kusk,K.O., A.M. Christensen, and N. Nyholm	180320	Algal Growth Inhibition Test Results of 425 Organic Chemical Substances	Chemosphere204:405-412	2018
Bifenox	Raphidocelis subcapitata	Green Algae	0.0015	0.0014	0.0016	mg/L	Population growth rate	EC50	Katsumata,M., T. Koike, K. Kazumura, A. Takeuchi, and Y. Sugaya	150061	Utility of Delayed Fluorescence as Endpoint for Rapid Estimation of Effect Concentration on the Green Alga Pseudokirchneriella subcapitata	Bull. Environ. Contam. Toxicol.83(4): 484-487	2009
Terbutylazin	Raphidocelis subcapitata	Green Algae	0.09999	0.09137	0.10862	mg/L	Abundance	EC50	Havelkova,B., D. Hlavkova, V. Kovacova, and M. Beklova	178669	Herbicides in the Cave Environment: Ecotoxicological Risks	Fresenius Environ. Bull.28:781-786	2019
Terbutylazin	Raphidocelis subcapitata	Green Algae	0.024			mg/L	Population growth rate	EC50	Perez,J., I. Domingues, A.M.V.M. Soares, and S. Loureiro	165277	Growth Rate of Pseudokirchneriella subcapitata Exposed to Herbicides Found in Surface Waters in the Alqueva Reservoir (Portugal): A Bottom-up Approach Using Binary Mixtures	Ecotoxicology20(6): 1167-1175	2011
Terbutylazin	Raphidocelis subcapitata	Green Algae	0.02			mg/L	Population growth rate	EC50	Perez,J., I. Domingues, A.M.V.M. Soares, and S. Loureiro	165277	Growth Rate of Pseudokirchneriella subcapitata Exposed to Herbicides Found in Surface Waters in the Alqueva Reservoir (Portugal): A Bottom-up Approach Using Binary Mixtures	Ecotoxicology20(6): 1167-1175	2011
Terbutylazin	Raphidocelis subcapitata	Green Algae	0.036	0.033	0.04	mg/L	Population growth rate	EC50	Okamura,H., I. Aoyama, D. Liu, R.J. Maguire, G.J. Pacepavicius, and Y.L. Lau	56747	Fate and Ecotoxicity of the New Antifouling Compound Irgarol 1051 in the Aquatic Environment	Water Res.34(14): 3523-3530	2000
Terbutylazin	Raphidocelis subcapitata	Green Algae	0.017	0.016	0.018	mg/L	Abundance	EC50	Okamura,H., I. Aoyama, D. Liu, R.J. Maguire, G.J. Pacepavicius, and Y.L. Lau	56747	Fate and Ecotoxicity of the New Antifouling Compound Irgarol 1051 in the Aquatic Environment	Water Res.34(14): 3523-3530	2000
Terbutylazin	Raphidocelis subcapitata	Green Algae	0.009	0.006	0.015	mg/L	Abundance	EC50	Sbrilli,G., B. Bimbi, F. Cioni, L. Pagliai, F. Luchi, and E. Lanciotti	98204	Surface and Ground Waters Characterization in Tuscany (Italy) by Using Algal Bioassay and Pesticide Determinations: Comparative Evaluation of the Results and Hazard Assessment of the Pesticides Impact on Primary Produc	Chemosphere58(5): 571-578	2005
Terbutylazin	Raphidocelis subcapitata	Green Algae	0.059			mg/L	Population growth rate	EC50	Cedergreen,N., and J.C. Streibig	88207	The Toxicity of Herbicides to Non-Target Aquatic Plants and Algae: Assessment of Predictive Factors and Hazard	Pest Manag. Sci.61(12): 1152-1160	2005
Terbutylazin	Raphidocelis subcapitata	Green Algae	0.595			mg/L	Chlorophyll	EC50	Munkegaard,M., M. Abbaspoor, and N. Cedergreen	101323	Organophosphorous Insecticides as Herbicide Synergists on the Green Algae Pseudokirchneriella subcapitata and the Aquatic Plant Lemna minor	Ecotoxicology17(1): 29-35	2008
Terbutylazin	Raphidocelis subcapitata	Green Algae	0.055			mg/L	Population growth rate	EC50	Cedergreen,N., and J.C. Streibig	88207	The Toxicity of Herbicides to Non-Target Aquatic Plants and Algae: Assessment of Predictive Factors and Hazard	Pest Manag. Sci.61(12): 1152-1160	2005
Atrazine	Raphidocelis subcapitata	Green Algae	0.1873			mg/L	Population changes, general	EC50	Radetski,C.M., J.F. Ferard, and C. Blaise	13728	A Semistatic Microplate-Based Phytotoxicity Test	Environ. Toxicol. Chem.14(2): 299-302	1995
Atrazine	Raphidocelis subcapitata	Green Algae	0.027	0.0096	0.07	mg/L	Abundance	EC50	Hoberg,J.R.	69630	Atrazine Technical - Toxicity to the Freshwater Green Alga, (Selenastrum capricornutum)	Final SLI Rep.No.93-4-4751, Springborn Lab.Inc., Environ.Sci.Div., Wareham, MA:63 p.	1993
Atrazine	Raphidocelis subcapitata	Green Algae	0.1182			mg/L	Population changes, general	EC50	Radetski,C.M., J.F. Ferard, and C. Blaise	13728	A Semistatic Microplate-Based Phytotoxicity Test	Environ. Toxicol. Chem.14(2): 299-302	1995
Atrazine	Raphidocelis subcapitata	Green Algae	0.049	0.0039	0.48	mg/L	Abundance	EC50	Hoberg,J.R.	69630	Atrazine Technical - Toxicity to the Freshwater Green Alga, (Selenastrum capricornutum)	Final SLI Rep.No.93-4-4751, Springborn Lab.Inc., Environ.Sci.Div., Wareham, MA:63 p.	1993
Atrazine	Raphidocelis subcapitata	Green Algae	0.13	0.084	0.201	mg/L	Abundance	EC50	Sbrilli,G., B. Bimbi, F. Cioni, L. Pagliai, F. Luchi, and E. Lanciotti	98204	Surface and Ground Waters Characterization in Tuscany (Italy) by Using Algal Bioassay and Pesticide Determinations: Comparative Evaluation of the Results and Hazard Assessment of the Pesticides Impact on Primary Produc	Chemosphere58(5): 571-578	2005
Atrazine	Raphidocelis subcapitata	Green Algae	0.18	0.17	0.19	mg/L	Population growth rate	EC50	Okamura,H., I. Aoyama, D. Liu, R.J. Maguire, G.J. Pacepavicius, and Y.L. Lau	56747	Fate and Ecotoxicity of the New Antifouling Compound Irgarol 1051 in the Aquatic Environment	Water Res.34(14): 3523-3530	2000
Atrazine	Raphidocelis subcapitata	Green Algae	0.2			mg/L	Population changes, general	EC50	Kallqvist,T., and R. Romstad	16010	Effects of Agricultural Pesticides on Planktonic Algae and Cyanobacteria -- Examples of Interspecies Sensitivity Variations	Norw. J. Agric. Sci. Suppl.13:117-131	1994
Atrazine	Raphidocelis subcapitata	Green Algae	0.11	0.11	0.12	mg/L	Abundance	EC50	Okamura,H., I. Aoyama, D. Liu, R.J. Maguire, G.J. Pacepavicius, and Y.L. Lau	56747	Fate and Ecotoxicity of the New Antifouling Compound Irgarol 1051 in the Aquatic Environment	Water Res.34(14): 3523-3530	2000
Atrazine	Raphidocelis subcapitata	Green Algae	0.191			mg/L	Population growth rate	EC50	Mayer,P., J. Frickmann, E.R. Christensen, and N. Nyholm	19285	Influence of Growth Conditions on the Results Obtained in Algal Toxicity Tests	Environ. Toxicol. Chem.17(6): 1091-1098	1998
Atrazine	Raphidocelis subcapitata	Green Algae	0.158			mg/L	Population growth rate	EC50	Mayer,P., J. Frickmann, E.R. Christensen, and N. Nyholm	19285	Influence of Growth Conditions on the Results Obtained in Algal Toxicity Tests	Environ. Toxicol. Chem.17(6): 1091-1098	1998
Atrazine	Raphidocelis subcapitata	Green Algae	0.164			mg/L	Population growth rate	EC50	Mayer,P., J. Frickmann, E.R. Christensen, and N. Nyholm	19285	Influence of Growth Conditions on the Results Obtained in Algal Toxicity Tests	Environ. Toxicol. Chem.17(6): 1091-1098	1998
Atrazine	Raphidocelis subcapitata	Green Algae	0.0841174			mg/L	Population growth rate	EC50	Guy,R.D., and D.R. Narine	107574	A Model System for the Investigation of Methods of Herbicide Speciation	Environ. Sci. Res.16:417-434	1980
Atrazine	Raphidocelis subcapitata	Green Algae	0.23			mg/L	Biomass	EC50	Christensen,E.R., D. Chen, N. Nyholm, and K.O. Kusk	62292	Joint Action of Chemicals in Algal Toxicity Tests: Influence of Response Level and Dose-Response Regression Model	Environ. Toxicol. Chem.20(10): 2361-2369	2001
Atrazine	Raphidocelis subcapitata	Green Algae	0.15	0.13	0.18	mg/L	Population growth rate	EC50	Baun,A., S.N. Sorensen, R.F. Rasmussen, N.B. Hartmann, and C.B. Koch	104759	Toxicity and Bioaccumulation of Xenobiotic Organic Compounds in the Presence of Aqueous Suspensions of Aggregates of Nano-C60	Aquat. Toxicol.86(3): 379-387	2008
Atrazine	Raphidocelis subcapitata	Green Algae	0.0426	0.0219	0.0829	mg/L	Abundance	EC50	Brain,R.A., J.R. Arnie, J.R. Porch, and A.J. Hosmer	164767	Recovery of Photosynthesis and Growth Rate in Green, Blue-Green, and Diatom Algae After Exposure to Atrazine	Environ. Toxicol. Chem.31(11): 2572-2581	2012
Atrazine	Raphidocelis subcapitata	Green Algae	0.142	0.131	0.154	mg/L	Population growth rate	EC50	Brain,R.A., J.R. Arnie, J.R. Porch, and A.J. Hosmer	164767	Recovery of Photosynthesis and Growth Rate in Green, Blue-Green, and Diatom Algae After Exposure to Atrazine	Environ. Toxicol. Chem.31(11): 2572-2581	2012
Atrazine	Raphidocelis subcapitata	Green Algae	0.1643			mg/L	Population growth rate	EC50	Benhra,A., C.M. Radetski, and J.F. Ferard	17613	Cryoalgotox: Use of Cryopreserved Alga in a Semistatic Microplate Test	Environ. Toxicol. Chem.16(3): 505-508	1997
Atrazine	Raphidocelis subcapitata	Green Algae	0.196			mg/L	Population growth rate	EC50	Perez,J., I. Domingues, A.M.V.M. Soares, and S. Loureiro	165277	Growth Rate of Pseudokirchneriella subcapitata Exposed to Herbicides Found in Surface Waters in the Alqueva Reservoir (Portugal): A Bottom-up Approach Using Binary Mixtures	Ecotoxicology20(6): 1167-1175	2011
Atrazine	Raphidocelis subcapitata	Green Algae	0.206			mg/L	Population growth rate	EC50	Perez,J., I. Domingues, A.M.V.M. Soares, and S. Loureiro	165277	Growth Rate of Pseudokirchneriella subcapitata Exposed to Herbicides Found in Surface Waters in the Alqueva Reservoir (Portugal): A Bottom-up Approach Using Binary Mixtures	Ecotoxicology20(6): 1167-1175	2011
Atrazine	Raphidocelis subcapitata	Green Algae	0.0929			mg/L	Population growth rate	EC50	Benhra,A., C.M. Radetski, and J.F. Ferard	17613	Cryoalgotox: Use of Cryopreserved Alga in a Semistatic Microplate Test	Environ. Toxicol. Chem.16(3): 505-508	1997
Atrazine	Raphidocelis subcapitata	Green Algae	0.0899			mg/L	Abundance	EC50	Yeh,H.J., and C.Y. Chen	85816	Toxicity Assessment of Pesticides to Pseudokirchneriella subcapitata Under Air-Tight Test Environment	J. Hazard. Mater.131(1-3): 6-12	2006
Atrazine	Raphidocelis subcapitata	Green Algae	0.0784			mg/L	Abundance	EC50	Yeh,H.J., and C.Y. Chen	85816	Toxicity Assessment of Pesticides to Pseudokirchneriella subcapitata Under Air-Tight Test Environment	J. Hazard. Mater.131(1-3): 6-12	2006
Atrazine	Raphidocelis subcapitata	Green Algae	0.1029			mg/L	Population growth rate	EC50	Rojickova-Padrtova,R., and B. Marsalek	19852	Selection and Sensitivity Comparisons of Algal Species for Toxicity Testing	Chemosphere38(14): 3329-3338	1999
Atrazine	Raphidocelis subcapitata	Green Algae	0.985			mg/L	Population changes, general	EC50	Van der Heever,J.A., and J.U. Grobbelaar	18440	The Use of Selenastrum capricornutum Growth Potential as a Measure of Toxicity of a Few Selected Compounds	Water SA22(2): 183-191	1996
Atrazine	Raphidocelis subcapitata	Green Algae	0.96			mg/L	Population changes, general	EC50	Van der Heever,J.A., and J.U. Grobbelaar	18440	The Use of Selenastrum capricornutum Growth Potential as a Measure of Toxicity of a Few Selected Compounds	Water SA22(2): 183-191	1996
Atrazine	Raphidocelis subcapitata	Green Algae	0.902			mg/L	Population changes, general	EC50	Van der Heever,J.A., and J.U. Grobbelaar	18440	The Use of Selenastrum capricornutum Growth Potential as a Measure of Toxicity of a Few Selected Compounds	Water SA22(2): 183-191	1996
Atrazine	Raphidocelis subcapitata	Green Algae	0.856			mg/L	Population changes, general	EC50	Van der Heever,J.A., and J.U. Grobbelaar	18440	The Use of Selenastrum capricornutum Growth Potential as a Measure of Toxicity of a Few Selected Compounds	Water SA22(2): 183-191	1996
Atrazine	Raphidocelis subcapitata	Green Algae	0.359			mg/L	Population changes, general	EC50	Van der Heever,J.A., and J.U. Grobbelaar	18440	The Use of Selenastrum capricornutum Growth Potential as a Measure of Toxicity of a Few Selected Compounds	Water SA22(2): 183-191	1996
Atrazine	Raphidocelis subcapitata	Green Algae	0.16	0.15	0.17	mg/L	Population growth rate	EC50	Kusk,K.O., A.M. Christensen, and N. Nyholm	180320	Algal Growth Inhibition Test Results of 425 Organic Chemical Substances	Chemosphere204:405-412	2018
Atrazine	Raphidocelis subcapitata	Green Algae	0.377			mg/L	Population changes, general	EC50	Van der Heever,J.A., and J.U. Grobbelaar	18440	The Use of Selenastrum capricornutum Growth Potential as a Measure of Toxicity of a Few Selected Compounds	Water SA22(2): 183-191	1996
Tebuconazol	Raphidocelis subcapitata	Green Algae	2.56	2.09	3.01	mg/L	Biomass	EC50	Coors,A., P. Vollmar, F. Sacher, and A. Kehrer	179652	Is There Synergistic Interaction Between Fungicides Inhibiting Different Enzymes in the Ergosterol Biosynthesis Pathway in Toxicity Tests with the Green Alga Raphidocelis subcapitata?	Ecotoxicology27(7): 936-944	2018
Tebuconazol	Raphidocelis subcapitata	Green Algae	4.54	4.27	4.8	mg/L	Population growth rate	EC50	Coors,A., P. Vollmar, F. Sacher, and A. Kehrer	179652	Is There Synergistic Interaction Between Fungicides Inhibiting Different Enzymes in the Ergosterol Biosynthesis Pathway in Toxicity Tests with the Green Alga Raphidocelis subcapitata?	Ecotoxicology27(7): 936-944	2018
Benzoic acid	Raphidocelis subcapitata	Green Algae	207.5			mg/L	Abundance	EC50	Lee,P.Y., and C.Y. Chen	117671	Toxicity and Quantitative Structure-Activity Relationships of Benzoic Acids to Pseudokirchneriella subcapitata	J. Hazard. Mater.165(1-3): 156-161	2009
Benzoic acid	Raphidocelis subcapitata	Green Algae	83.29			mg/L	Population growth rate	EC50	Lee,P.Y., and C.Y. Chen	117671	Toxicity and Quantitative Structure-Activity Relationships of Benzoic Acids to Pseudokirchneriella subcapitata	J. Hazard. Mater.165(1-3): 156-161	2009
Benzoic acid	Raphidocelis subcapitata	Green Algae	36.39			mg/L	Abundance	EC50	Lee,P.Y., and C.Y. Chen	117671	Toxicity and Quantitative Structure-Activity Relationships of Benzoic Acids to Pseudokirchneriella subcapitata	J. Hazard. Mater.165(1-3): 156-161	2009
Benzoic acid	Raphidocelis subcapitata	Green Algae	37.1			mg/L	Abundance	EC50	Lee,P.Y., and C.Y. Chen	117671	Toxicity and Quantitative Structure-Activity Relationships of Benzoic Acids to Pseudokirchneriella subcapitata	J. Hazard. Mater.165(1-3): 156-161	2009
Benzoic acid	Raphidocelis subcapitata	Green Algae	342.8			mg/L	Abundance	EC50	Lee,P.Y., and C.Y. Chen	117671	Toxicity and Quantitative Structure-Activity Relationships of Benzoic Acids to Pseudokirchneriella subcapitata	J. Hazard. Mater.165(1-3): 156-161	2009
Erythrocin	Raphidocelis subcapitata	Green Algae	0.35			mg/L	Population growth rate	EC50	Gonzalez-Pleiter,M., S. Gonzalo, I. Rodea-Palomares, F. Leganes, R. Rosal, K. Boltes, E. Marco, and F. Fernandez-Pinas	164943	Toxicity of Five Antibiotics and Their Mixtures Towards Photosynthetic Aquatic Organisms: Implications for Environmental Risk Assessment	Water Res.47(6): 2050-2064	2013
Erythrocin	Raphidocelis subcapitata	Green Algae	0.13			mg/L	Population growth rate	EC50	Christensen,A.M., F. Ingerslev, and A. Baun	152677	Ecotoxicity of Mixtures of Antibiotics Used in Aquacultures	Environ. Toxicol. Chem.25(8): 2208-2215	2006
Erythrocin	Raphidocelis subcapitata	Green Algae	0.19	0.18	0.19	mg/L	Population growth rate	EC50	Christensen,A.M., F. Ingerslev, and A. Baun	152677	Ecotoxicity of Mixtures of Antibiotics Used in Aquacultures	Environ. Toxicol. Chem.25(8): 2208-2215	2006
Erythrocin	Raphidocelis subcapitata	Green Algae	0.15			mg/L	Population growth rate	EC50	Christensen,A.M., F. Ingerslev, and A. Baun	152677	Ecotoxicity of Mixtures of Antibiotics Used in Aquacultures	Environ. Toxicol. Chem.25(8): 2208-2215	2006
Erythrocin	Raphidocelis subcapitata	Green Algae	0.24	0.23	0.24	mg/L	Population growth rate	EC50	Christensen,A.M., F. Ingerslev, and A. Baun	152677	Ecotoxicity of Mixtures of Antibiotics Used in Aquacultures	Environ. Toxicol. Chem.25(8): 2208-2215	2006
Erythrocin	Raphidocelis subcapitata	Green Algae	0.02	0.016	0.026	mg/L	Abundance	EC50	Isidori,M., M. Lavorgna, A. Nardelli, L. Pascarella, and A. Parrella	102321	Toxic and Genotoxic Evaluation of Six Antibiotics on Non-Target Organisms	Sci. Total Environ.346(1-3): 87-98	2005
Isoproturon	Raphidocelis subcapitata	Green Algae	0.041			mg/L	Abundance	EC50	Pavlic,Z., B. Stjepanovic, J. Horvatic, V. Persic, D. Puntaric, and J. Culig	95833	Comparative Sensitivity of Green Algae to Herbicides Using Erlenmeyer Flask and Microplate Growth-Inhibition Assays	Bull. Environ. Contam. Toxicol.76(5): 883-890	2006
Isoproturon	Raphidocelis subcapitata	Green Algae	0.11	0.09	0.13	mg/L	Population growth rate	EC50	Kusk,K.O., A.M. Christensen, and N. Nyholm	180320	Algal Growth Inhibition Test Results of 425 Organic Chemical Substances	Chemosphere204:405-412	2018
Isoproturon	Raphidocelis subcapitata	Green Algae	0.047			mg/L	Abundance	EC50	Pavlic,Z., B. Stjepanovic, J. Horvatic, V. Persic, D. Puntaric, and J. Culig	95833	Comparative Sensitivity of Green Algae to Herbicides Using Erlenmeyer Flask and Microplate Growth-Inhibition Assays	Bull. Environ. Contam. Toxicol.76(5): 883-890	2006
Isoproturon	Raphidocelis subcapitata	Green Algae	0.14189	0.10898	0.16591	mg/L	Population growth rate	EC50	Arzul,G., F. Quiniou, and C. Carrie	103498	In Vitro Test-Based Comparison of Pesticide-Induced Sensitivity in Marine and Freshwater Phytoplankton	Toxicol. Mech. Methods16(8): 431-437	2006
Isoproturon	Raphidocelis subcapitata	Green Algae	0.07292	0.0646	0.0824	mg/L	Population growth rate	EC50	Copin,P.J., and N. Chevre	170796	Modelling the Effects of Pulse Exposure of Several PSII Inhibitors on Two Algae	Chemosphere137:70-77	2015
Isoproturon	Raphidocelis subcapitata	Green Algae	0.0804	0.0702	0.0922	mg/L	Population growth rate	EC50	Copin,P.J., and N. Chevre	170796	Modelling the Effects of Pulse Exposure of Several PSII Inhibitors on Two Algae	Chemosphere137:70-77	2015
Terbutryn	Raphidocelis subcapitata	Green Algae	0.002	0.0019	0.0021	mg/L	Abundance	EC50	Okamura,H., I. Aoyama, D. Liu, R.J. Maguire, G.J. Pacepavicius, and Y.L. Lau	56747	Fate and Ecotoxicity of the New Antifouling Compound Irgarol 1051 in the Aquatic Environment	Water Res.34(14): 3523-3530	2000
Terbutryn	Raphidocelis subcapitata	Green Algae	0.0033	0.0031	0.0036	mg/L	Population growth rate	EC50	Okamura,H., I. Aoyama, D. Liu, R.J. Maguire, G.J. Pacepavicius, and Y.L. Lau	56747	Fate and Ecotoxicity of the New Antifouling Compound Irgarol 1051 in the Aquatic Environment	Water Res.34(14): 3523-3530	2000
2,3,4,5,6-Pentachlorophenol	Raphidocelis subcapitata	Green Algae	0.42			mg/L	Growth, general	EC50	Shigeoka,T., Y. Sato, Y. Takeda, K. Yoshida, and F. Yamauchi	13171	Acute Toxicity of Chlorophenols to Green Algae, Selenastrum capricornutum and Chlorella vulgaris, and Quantitative Structure-Activity Relationships	Environ. Toxicol. Chem.7(10): 847-854	1988
2,3,4,5,6-Pentachlorophenol	Raphidocelis subcapitata	Green Algae	0.76	0.34	2.41	mg/L	Growth, general	EC50	Smith,P.D., D.L. Brockway, and F.E.,Jr. Stancil	12735	Effects of Hardness, Alkalinity and pH on the Toxicity of Pentachlorophenol to Selenastrum capricornutum (Printz)	Environ. Toxicol. Chem.6(11): 891-900	1987
2,3,4,5,6-Pentachlorophenol	Raphidocelis subcapitata	Green Algae	0.15	0.007	0.323	mg/L	Growth, general	EC50	Smith,P.D., D.L. Brockway, and F.E.,Jr. Stancil	12735	Effects of Hardness, Alkalinity and pH on the Toxicity of Pentachlorophenol to Selenastrum capricornutum (Printz)	Environ. Toxicol. Chem.6(11): 891-900	1987
2,3,4,5,6-Pentachlorophenol	Raphidocelis subcapitata	Green Algae	0.42			mg/L	Growth, general	EC50	Shigeoka,T., T. Yamagata, T. Minoda, and F. Yamauchi	753	Acute Toxicity and Hatching Inhibition of Chlorophenols to Japanese Medaka, Oryzias latipes and Structure-Activity Relationships	Jpn. J. Toxicol. Environ. Health34(4): 343-349	1988
2,3,4,5,6-Pentachlorophenol	Raphidocelis subcapitata	Green Algae	0.11	0.005	0.3	mg/L	Growth, general	EC50	Smith,P.D., D.L. Brockway, and F.E.,Jr. Stancil	12735	Effects of Hardness, Alkalinity and pH on the Toxicity of Pentachlorophenol to Selenastrum capricornutum (Printz)	Environ. Toxicol. Chem.6(11): 891-900	1987
Phenol	Raphidocelis subcapitata	Green Algae	175			mg/L	Growth, general	EC50	Gaur,J.P.	2710	Toxicity of Some Oil Constituents to Selenastrum capricornutum	Acta Hydrochim. Hydrobiol.16(6): 617-620	1988
Phenol	Raphidocelis subcapitata	Green Algae	150			mg/L	Growth, general	EC50	Shigeoka,T., Y. Sato, Y. Takeda, K. Yoshida, and F. Yamauchi	13171	Acute Toxicity of Chlorophenols to Green Algae, Selenastrum capricornutum and Chlorella vulgaris, and Quantitative Structure-Activity Relationships	Environ. Toxicol. Chem.7(10): 847-854	1988
Phenol	Raphidocelis subcapitata	Green Algae	150			mg/L	Growth, general	EC50	Shigeoka,T., T. Yamagata, T. Minoda, and F. Yamauchi	753	Acute Toxicity and Hatching Inhibition of Chlorophenols to Japanese Medaka, Oryzias latipes and Structure-Activity Relationships	Jpn. J. Toxicol. Environ. Health34(4): 343-349	1988

## Sheet: References_Tox
Ref. Number	Author	Title	Source	Pub. Year	Ref. Type	Citation
46	Grover,P.B.,Jr.	A Short-Term Behavioral Bioassay for Acute Toxicity of Water-Borne Pollutants	Ph.D.Thesis, Oklahoma State University, Stillwater, OK:110 p.	1984		Grover,P.B.,Jr.. A Short-Term Behavioral Bioassay for Acute Toxicity of Water-Borne Pollutants. Ph.D.Thesis, Oklahoma State University, Stillwater, OK:110 p., 1984. ECOREF #46	Google Scholar
95	Abou-Waly,H., M.M. Abou-Setta, H.N. Nigg, and L.L. Mallory	Growth Response of Freshwater Algae, Anabaena flos-aquae and Selenastrum capricornutum to Atrazine and Hexazinone Herbicides	Bull. Environ. Contam. Toxicol.46(2): 223-229	1991		Abou-Waly,H., M.M. Abou-Setta, H.N. Nigg, and L.L. Mallory. Growth Response of Freshwater Algae, Anabaena flos-aquae and Selenastrum capricornutum to Atrazine and Hexazinone Herbicides. Bull. Environ. Contam. Toxicol.46(2): 223-229, 1991. ECOREF #95	Google Scholar
212	Cowgill,U.M., and D.P. Milazzo	The Sensitivity of Ceriodaphnia dubia and Daphnia magna to Seven Chemicals Utilizing the Three-Brood Test	Arch. Environ. Contam. Toxicol.20(2): 211-217	1991		Cowgill,U.M., and D.P. Milazzo. The Sensitivity of Ceriodaphnia dubia and Daphnia magna to Seven Chemicals Utilizing the Three-Brood Test. Arch. Environ. Contam. Toxicol.20(2): 211-217, 1991. ECOREF #212	Google Scholar
249	Elendt,B.P.	Influence of Water Composition on the Chronic Toxicity of 3,4-Dichloroaniline to Daphnia magna	Water Res.24(9): 1169-1172	1990		Elendt,B.P.. Influence of Water Composition on the Chronic Toxicity of 3,4-Dichloroaniline to Daphnia magna. Water Res.24(9): 1169-1172, 1990. ECOREF #249	Google Scholar
344	U.S. Environmental Protection Agency	Pesticide Ecotoxicity Database (Formerly: Environmental Effects Database (EEDB))	Environmental Fate and Effects Division, U.S.EPA, Washington, D.C.:	1992	EPA Office of Pesticides Program Database	U.S. Environmental Protection Agency. Pesticide Ecotoxicity Database (Formerly: Environmental Effects Database (EEDB)). Environmental Fate and Effects Division, U.S.EPA, Washington, D.C.:, 1992. ECOREF #344	Google Scholar
494	Alexander,H.C., D.C. Dill, L.W. Smith, P.D. Guiney, and P. Dorn	Bisphenol A: Acute Aquatic Toxicity	Environ. Toxicol. Chem.7(1): 19-26	1988		Alexander,H.C., D.C. Dill, L.W. Smith, P.D. Guiney, and P. Dorn. Bisphenol A: Acute Aquatic Toxicity. Environ. Toxicol. Chem.7(1): 19-26, 1988. ECOREF #494	Google Scholar
518	Cairns,J.,Jr., A.L.,Jr. Buikema, A.G. Heath, and B.C. Parker	Effects of Temperature on Aquatic Organism Sensitivity to Selected Chemicals	Va.Water Resour.Res.Center, Bull.106, Office of Water Res.and Technol., OWRT Project B-084-VA, VA.Polytech.Inst.State Univ., Blacksburg, VA:88 p.	1978		Cairns,J.,Jr., A.L.,Jr. Buikema, A.G. Heath, and B.C. Parker. Effects of Temperature on Aquatic Organism Sensitivity to Selected Chemicals. Va.Water Resour.Res.Center, Bull.106, Office of Water Res.and Technol., OWRT Project B-084-VA, VA.Polytech.Inst.State Univ., Blacksburg, VA:88 p., 1978. ECOREF #518	Google Scholar
553	Parkhurst,B.R., A.S. Bradshaw, J.L. Forte, and G.P. Wright	An Evaluation of the Acute Toxicity to Aquatic Biota of a Coal Conversion Effluent and its Major Components	Bull. Environ. Contam. Toxicol.23(3): 349-356	1979		Parkhurst,B.R., A.S. Bradshaw, J.L. Forte, and G.P. Wright. An Evaluation of the Acute Toxicity to Aquatic Biota of a Coal Conversion Effluent and its Major Components. Bull. Environ. Contam. Toxicol.23(3): 349-356, 1979. ECOREF #553	Google Scholar
631	Macek,K.J., K.S. Buxton, S. Sauter, S. Gnilka, and J.W. Dean	Chronic Toxicity of Atrazine to Selected Aquatic Invertebrates and Fishes	EPA-600/3-76-047, U.S.EPA, Duluth, MN:50 p.	1976		Macek,K.J., K.S. Buxton, S. Sauter, S. Gnilka, and J.W. Dean. Chronic Toxicity of Atrazine to Selected Aquatic Invertebrates and Fishes. EPA-600/3-76-047, U.S.EPA, Duluth, MN:50 p., 1976. ECOREF #631	Google Scholar
662	Gersich,F.M., and D.P. Milazzo	Chronic Toxicity of Aniline and 2,4-Dichlorophenol to Daphnia magna Straus	Bull. Environ. Contam. Toxicol.40(1): 1-7	1988		Gersich,F.M., and D.P. Milazzo. Chronic Toxicity of Aniline and 2,4-Dichlorophenol to Daphnia magna Straus. Bull. Environ. Contam. Toxicol.40(1): 1-7, 1988. ECOREF #662	Google Scholar
707	Bringmann,G., and R. Kuhn	Results of Toxic Action of Water Pollutants on Daphnia magna Straus Tested by an Improved Standardized Procedure	Z. Wasser-Abwasser-Forsch.15(1): 1-6	1982	German Dataset	Bringmann,G., and R. Kuhn. Results of Toxic Action of Water Pollutants on Daphnia magna Straus Tested by an Improved Standardized Procedure. Z. Wasser-Abwasser-Forsch.15(1): 1-6, 1982. ECOREF #707	Google Scholar
731	Wang,W.H., and J.P. Lay	Fate and Effects of Salicylic Acid Compounds in Freshwater Systems	Ecotoxicol. Environ. Saf.17(3): 308-316	1989		Wang,W.H., and J.P. Lay. Fate and Effects of Salicylic Acid Compounds in Freshwater Systems. Ecotoxicol. Environ. Saf.17(3): 308-316, 1989. ECOREF #731	Google Scholar
753	Shigeoka,T., T. Yamagata, T. Minoda, and F. Yamauchi	Acute Toxicity and Hatching Inhibition of Chlorophenols to Japanese Medaka, Oryzias latipes and Structure-Activity Relationships	Jpn. J. Toxicol. Environ. Health34(4): 343-349	1988		Shigeoka,T., T. Yamagata, T. Minoda, and F. Yamauchi. Acute Toxicity and Hatching Inhibition of Chlorophenols to Japanese Medaka, Oryzias latipes and Structure-Activity Relationships. Jpn. J. Toxicol. Environ. Health34(4): 343-349, 1988. ECOREF #753	Google Scholar
772	Borgmann,U., K.M. Ralph, and W.P. Norwood	Toxicity Test Procedures for Hyalella azteca, and Chronic Toxicity of Cadmium and Pentachlorophenol to H. azteca, Gammarus fasciatus, and Daphnia magna	Arch. Environ. Contam. Toxicol.18(5): 756-764	1989		Borgmann,U., K.M. Ralph, and W.P. Norwood. Toxicity Test Procedures for Hyalella azteca, and Chronic Toxicity of Cadmium and Pentachlorophenol to H. azteca, Gammarus fasciatus, and Daphnia magna. Arch. Environ. Contam. Toxicol.18(5): 756-764, 1989. ECOREF #772	Google Scholar
843	Canton,J.H., and G.V. Van Esch	The Short-Term Toxicity of Some Feed Additives to Different Freshwater Organisms	Bull. Environ. Contam. Toxicol.15(6): 720-725	1976		Canton,J.H., and G.V. Van Esch. The Short-Term Toxicity of Some Feed Additives to Different Freshwater Organisms. Bull. Environ. Contam. Toxicol.15(6): 720-725, 1976. ECOREF #843	Google Scholar
846	Kuhn,R., M. Pattard, K.D. Pernak, and A. Winter	Results of the Harmful Effects of Selected Water Pollutants (Anilines, Phenols, Aliphatic Compounds) to Daphnia magna	Water Res.23(4): 495-499	1989	German Dataset	Kuhn,R., M. Pattard, K.D. Pernak, and A. Winter. Results of the Harmful Effects of Selected Water Pollutants (Anilines, Phenols, Aliphatic Compounds) to Daphnia magna. Water Res.23(4): 495-499, 1989. ECOREF #846	Google Scholar
847	Kuhn,R., M. Pattard, K.D. Pernak, and A. Winter	Results of the Harmful Effects of Water Pollutants to Daphnia magna in the 21 Day Reproduction Test	Water Res.23(4): 501-510	1989	German Dataset	Kuhn,R., M. Pattard, K.D. Pernak, and A. Winter. Results of the Harmful Effects of Water Pollutants to Daphnia magna in the 21 Day Reproduction Test. Water Res.23(4): 501-510, 1989. ECOREF #847	Google Scholar
915	Dowden,B.F., and H.J. Bennett	Toxicity of Selected Chemicals to Certain Animals	J. Water Pollut. Control Fed.37(9): 1308-1316	1965		Dowden,B.F., and H.J. Bennett. Toxicity of Selected Chemicals to Certain Animals. J. Water Pollut. Control Fed.37(9): 1308-1316, 1965. ECOREF #915	Google Scholar
984	Hatakeyama,S., and Y. Sugaya	A Freshwater Shrimp (Paratya compressa improvisa) as a Sensitive Test Organism to Pesticides	Environ. Pollut.59(4): 325-336	1989		Hatakeyama,S., and Y. Sugaya. A Freshwater Shrimp (Paratya compressa improvisa) as a Sensitive Test Organism to Pesticides. Environ. Pollut.59(4): 325-336, 1989. ECOREF #984	Google Scholar
2017	Canton,J.H., and D.M.M. Adema	Reproducibility of Short-Term and Reproduction Toxicity Experiments with Daphnia magna and Comparison of the Sensitivity of Daphnia magna with Daphnia pulex and Daphnia cucullata in Short-Term Experiments	Hydrobiologia59(2): 135-140	1978		Canton,J.H., and D.M.M. Adema. Reproducibility of Short-Term and Reproduction Toxicity Experiments with Daphnia magna and Comparison of the Sensitivity of Daphnia magna with Daphnia pulex and Daphnia cucullata in Short-Term Experiments. Hydrobiologia59(2): 135-140, 1978. ECOREF #2017	Google Scholar
2018	Adema,D.M.M.	Daphnia magna as a Test Animal in Acute and Chronic Toxicity Tests	Hydrobiologia59(2): 125-134	1978		Adema,D.M.M.. Daphnia magna as a Test Animal in Acute and Chronic Toxicity Tests. Hydrobiologia59(2): 125-134, 1978. ECOREF #2018	Google Scholar
2120	Kopperman,H.L., R.M. Carlson, and R. Caple	Aqueous Chlorination and Ozonation Studies. I. Structure-Toxicity Correlations of Phenolic Compounds to Daphnia magna	Chem.-Biol. Interact.9(4): 245-251	1974		Kopperman,H.L., R.M. Carlson, and R. Caple. Aqueous Chlorination and Ozonation Studies. I. Structure-Toxicity Correlations of Phenolic Compounds to Daphnia magna. Chem.-Biol. Interact.9(4): 245-251, 1974. ECOREF #2120	Google Scholar
2193	Randall,T.L., and P.V. Knopp	Detoxification of Specific Organic Substances by Wet Oxidation	J. Water Pollut. Control Fed.52(8): 2117-2130	1980		Randall,T.L., and P.V. Knopp. Detoxification of Specific Organic Substances by Wet Oxidation. J. Water Pollut. Control Fed.52(8): 2117-2130, 1980. ECOREF #2193	Google Scholar
2419	Van der Meer,C., C. Teunissen, and T.F.M. Boog	Toxicity of Sodium Chromate and 3,4-Dichloroaniline to Crustaceans	Bull. Environ. Contam. Toxicol.40(2): 204-211	1988	German Dataset	Van der Meer,C., C. Teunissen, and T.F.M. Boog. Toxicity of Sodium Chromate and 3,4-Dichloroaniline to Crustaceans. Bull. Environ. Contam. Toxicol.40(2): 204-211, 1988. ECOREF #2419	Google Scholar
2443	Winner,R.W.	Evaluation of the Relative Sensitivities of 7-D Daphnia magna and Ceriodaphnia dubia Toxicity Tests for Cadmium and Sodium Pentachlorophenate	Environ. Toxicol. Chem.7(2): 153-159	1988		Winner,R.W.. Evaluation of the Relative Sensitivities of 7-D Daphnia magna and Ceriodaphnia dubia Toxicity Tests for Cadmium and Sodium Pentachlorophenate. Environ. Toxicol. Chem.7(2): 153-159, 1988. ECOREF #2443	Google Scholar
2478	Kikuchi,M.	Toxicity Evaluation of Selected Pesticides Used in Golf Links by Algal Growth Inhibition Test	J. Jpn. Soc. Water Environ.16(10): 704-710	1993		Kikuchi,M.. Toxicity Evaluation of Selected Pesticides Used in Golf Links by Algal Growth Inhibition Test. J. Jpn. Soc. Water Environ.16(10): 704-710, 1993. ECOREF #2478	Google Scholar
2523	LeBlanc,G.A., B. Hilgenberg, and B.J. Cochrane	Relationships Between the Structures of Chlorinated Phenols, Their Toxicity, and Their Ability to Induce Glutathione S-Transferase Activity in Daphnia magna	Aquat. Toxicol.12(2): 147-156	1988		LeBlanc,G.A., B. Hilgenberg, and B.J. Cochrane. Relationships Between the Structures of Chlorinated Phenols, Their Toxicity, and Their Ability to Induce Glutathione S-Transferase Activity in Daphnia magna. Aquat. Toxicol.12(2): 147-156, 1988. ECOREF #2523	Google Scholar
2710	Gaur,J.P.	Toxicity of Some Oil Constituents to Selenastrum capricornutum	Acta Hydrochim. Hydrobiol.16(6): 617-620	1988		Gaur,J.P.. Toxicity of Some Oil Constituents to Selenastrum capricornutum. Acta Hydrochim. Hydrobiol.16(6): 617-620, 1988. ECOREF #2710	Google Scholar
2741	Pawlaczyk-Szpilowa,M., M. Moskal, and J. Weretelnik	The Usefulness of Biological Tests for Determining the Toxicity of Some Chemical Compounds in Water (Przydatnosc Testow Biologicznych D Okreslenia Toksycznosci Niektorych Zwiazkow Chemicznych w Wodach)	Acta Hydrobiol.14(2): 115-127	1972		Pawlaczyk-Szpilowa,M., M. Moskal, and J. Weretelnik. The Usefulness of Biological Tests for Determining the Toxicity of Some Chemical Compounds in Water (Przydatnosc Testow Biologicznych D Okreslenia Toksycznosci Niektorych Zwiazkow Chemicznych w Wodach). Acta Hydrobiol.14(2): 115-127, 1972. ECOREF #2741	Google Scholar
2775	Crosby,D.G., and R.K. Tucker	Toxicity of Aquatic Herbicides to Daphnia magna	Science154:289-291	1966		Crosby,D.G., and R.K. Tucker. Toxicity of Aquatic Herbicides to Daphnia magna. Science154:289-291, 1966. ECOREF #2775	Google Scholar
2820	Frear,D.E.H., and J.E. Boyd	Use of Daphnia magna for the Microbioassay of Pesticides. I. Development of Standardized Techniques for Rearing Daphnia and Preparation of Dosage-Mortality Curves for Pesticides	J. Econ. Entomol.60(5): 1228-1236	1967		Frear,D.E.H., and J.E. Boyd. Use of Daphnia magna for the Microbioassay of Pesticides. I. Development of Standardized Techniques for Rearing Daphnia and Preparation of Dosage-Mortality Curves for Pesticides. J. Econ. Entomol.60(5): 1228-1236, 1967. ECOREF #2820	Google Scholar
2877	Benijts-Claus,C., and G. Persoone	Toxicity of Three Herbicides in the Aquatic Ecosystem (La Toxicite de Trois Herbicides sur L'Ecosysteme Aquatique)	Trib. Cebedeau28(383): 340-346	1975		Benijts-Claus,C., and G. Persoone. Toxicity of Three Herbicides in the Aquatic Ecosystem (La Toxicite de Trois Herbicides sur L'Ecosysteme Aquatique). Trib. Cebedeau28(383): 340-346, 1975. ECOREF #2877	Google Scholar
2919	De Coen,W.M., M.L. Vangheluwe, and C.R. Janssen	The Use of Biomarkers in Daphnia magna Toxicity Testing. III. Rapid Toxicity Testing of Pure Chemicals and Sediment Pore Waters Using Ingestion and Digestive Enzyme Activity	Chemosphere37(13): 2677-2694	1998		De Coen,W.M., M.L. Vangheluwe, and C.R. Janssen. The Use of Biomarkers in Daphnia magna Toxicity Testing. III. Rapid Toxicity Testing of Pure Chemicals and Sediment Pore Waters Using Ingestion and Digestive Enzyme Activity. Chemosphere37(13): 2677-2694, 1998. ECOREF #2919	Google Scholar
3017	Solski,A., and E. Erndt	Application of Tests at Population and Ecosystem Levels for the Estimation of Toxicity of Selected Non-Ionic Detergents	Acta Hydrobiol.29(4): 387-402	1987		Solski,A., and E. Erndt. Application of Tests at Population and Ecosystem Levels for the Estimation of Toxicity of Selected Non-Ionic Detergents. Acta Hydrobiol.29(4): 387-402, 1987. ECOREF #3017	Google Scholar
3139	Roberts,S., P. Vasseur, and D. Dive	Combined Effects Between Atrazine, Copper and pH, on Target and Non Target Species	Water Res.24(4): 485-491	1990		Roberts,S., P. Vasseur, and D. Dive. Combined Effects Between Atrazine, Copper and pH, on Target and Non Target Species. Water Res.24(4): 485-491, 1990. ECOREF #3139	Google Scholar
3474	Gersich,F.M., and D.P. Milazzo	Evaluation of a 14-Day Static Renewal Toxicity Test with Daphnia magna Straus	Arch. Environ. Contam. Toxicol.19(1): 72-76	1990		Gersich,F.M., and D.P. Milazzo. Evaluation of a 14-Day Static Renewal Toxicity Test with Daphnia magna Straus. Arch. Environ. Contam. Toxicol.19(1): 72-76, 1990. ECOREF #3474	Google Scholar
3711	Baird,D.J., I. Barber, and P. Calow	Clonal Variation in General Responses of Daphnia magna Straus to Toxic Stress. I. Chronic Life-History Effects	Funct. Ecol.4(3): 399-407	1990		Baird,D.J., I. Barber, and P. Calow. Clonal Variation in General Responses of Daphnia magna Straus to Toxic Stress. I. Chronic Life-History Effects. Funct. Ecol.4(3): 399-407, 1990. ECOREF #3711	Google Scholar
3920	Lewis,P.A., and W.B. Horning II	Differences in Acute Toxicity Test Results of Three Reference Toxicants on Daphnia at Two Temperatures	Environ. Toxicol. Chem.10:1351-1357	1991		Lewis,P.A., and W.B. Horning II. Differences in Acute Toxicity Test Results of Three Reference Toxicants on Daphnia at Two Temperatures. Environ. Toxicol. Chem.10:1351-1357, 1991. ECOREF #3920	Google Scholar
4056	Steinberg,C.E.W., A. Sturm, J. Kelbel, S.K. Lee, N. Hertkorn, D. Freitag, and A.A. Kettrup	Changes of Acute Toxicity of Organic Chemicals to Daphnia magna in the Presence of Dissolved Humic Material (DHM)	Acta Hydrochim. Hydrobiol.20(6): 326-332	1992		Steinberg,C.E.W., A. Sturm, J. Kelbel, S.K. Lee, N. Hertkorn, D. Freitag, and A.A. Kettrup. Changes of Acute Toxicity of Organic Chemicals to Daphnia magna in the Presence of Dissolved Humic Material (DHM). Acta Hydrochim. Hydrobiol.20(6): 326-332, 1992. ECOREF #4056	Google Scholar
4740	Presing,M.	On the Effects of Dikonirt (Sodium Salt of 2,4-Dichlorophenoxi-Acetic Acid) on the Mortality and Reproduction of Daphnia magna	Hydrobiologia83:511-516	1981		Presing,M.. On the Effects of Dikonirt (Sodium Salt of 2,4-Dichlorophenoxi-Acetic Acid) on the Mortality and Reproduction of Daphnia magna. Hydrobiologia83:511-516, 1981. ECOREF #4740	Google Scholar
4888	Lakota,S., A. Raszka, and I. Kupczak	Toxic Effect of Cartap, Carbaryl, and Propoxur on Some Aquatic Organisms	Acta Hydrobiol.23(2): 183-190	1981		Lakota,S., A. Raszka, and I. Kupczak. Toxic Effect of Cartap, Carbaryl, and Propoxur on Some Aquatic Organisms. Acta Hydrobiol.23(2): 183-190, 1981. ECOREF #4888	Google Scholar
5031	Stephenson,G.L., N.K. Kaushik, and K.R. Solomon	Chronic Toxicity of a Pure and Technical Grade Pentachlorophenol to Daphnia magna	Arch. Environ. Contam. Toxicol.21:388-394	1991		Stephenson,G.L., N.K. Kaushik, and K.R. Solomon. Chronic Toxicity of a Pure and Technical Grade Pentachlorophenol to Daphnia magna. Arch. Environ. Contam. Toxicol.21:388-394, 1991. ECOREF #5031	Google Scholar
5050	Parkhurst,B.R., A.S. Bradshaw, J.L. Forte, and G.P. Wright	The Chronic Toxicity to Daphnia magna of Acridine, a Representative Azaarene Present in Synthetic Fossil Fuel Products and Wastewaters	Environ. Pollut.24(1): 21-30	1981		Parkhurst,B.R., A.S. Bradshaw, J.L. Forte, and G.P. Wright. The Chronic Toxicity to Daphnia magna of Acridine, a Representative Azaarene Present in Synthetic Fossil Fuel Products and Wastewaters. Environ. Pollut.24(1): 21-30, 1981. ECOREF #5050	Google Scholar
5184	LeBlanc,G.A.	Acute Toxicity of Priority Pollutants to Water Flea (Daphnia magna)	Bull. Environ. Contam. Toxicol.24(5): 684-691	1980	German Dataset	LeBlanc,G.A.. Acute Toxicity of Priority Pollutants to Water Flea (Daphnia magna). Bull. Environ. Contam. Toxicol.24(5): 684-691, 1980. ECOREF #5184	Google Scholar
5336	Adema,D.M.M., J.H. Canton, W. Slooff, and A.O. Hanstveit	Research for a Useful Combination of Test Methods to Determine the Aquatic Toxicity of Environmentally Dangerous Chemicals (Consecutive System of Tests for Assessment of the Effects of Chemical Agents in the Aquatic Env	Report No.CL81/100, National Institute of Public Health and Environmental Hygiene:107 p.	1981	Dutch Dataset	Adema,D.M.M., J.H. Canton, W. Slooff, and A.O. Hanstveit. Research for a Useful Combination of Test Methods to Determine the Aquatic Toxicity of Environmentally Dangerous Chemicals (Consecutive System of Tests for Assessment of the Effects of Chemical Agents in the Aquatic Env. Report No.CL81/100, National Institute of Public Health and Environmental Hygiene:107 p., 1981. ECOREF #5336	Google Scholar
5370	Maas,J.L.	Toxicity of Pesticides	Report No.82, Laboratory for Ecotoxicology, Institute for Inland Water Management and Waste Water Treatment15:4 p.	1982	Dutch Dataset	Maas,J.L.. Toxicity of Pesticides. Report No.82, Laboratory for Ecotoxicology, Institute for Inland Water Management and Waste Water Treatment15:4 p., 1982. ECOREF #5370	Google Scholar
5374	Maas,J.L.	Toxicity Research with Thiourea	Laboratory for Ecotoxicology, Institute for Inland Water Management and Waste Water Treatment, Report No.AOCE:4 p.	1990	Dutch Dataset	Maas,J.L.. Toxicity Research with Thiourea. Laboratory for Ecotoxicology, Institute for Inland Water Management and Waste Water Treatment, Report No.AOCE:4 p., 1990. ECOREF #5374	Google Scholar
5375	Maas-Diepeveen,J.L., and C.J. Van Leeuwen	Aquatic Toxicity of Aromatic Nitro Compounds and Anilines to Several Freshwater Species	Report No.86-42, Laboratory for Ecotoxicology, Institute for Inland Water Management and Waste Water Treatment:10 p.	1986	Dutch Dataset	Maas-Diepeveen,J.L., and C.J. Van Leeuwen. Aquatic Toxicity of Aromatic Nitro Compounds and Anilines to Several Freshwater Species. Report No.86-42, Laboratory for Ecotoxicology, Institute for Inland Water Management and Waste Water Treatment:10 p., 1986. ECOREF #5375	Google Scholar
5631	Neilson,A.H., A.S. Allard, S. Fischer, M. Malmberg, and T. Viktor	Incorporation of a Subacute Test with Zebra Fish into a Hierarchical System for Evaluating the Effect of Toxicants in the Aquatic Environment	Ecotoxicol. Environ. Saf.20(1): 82-97	1990		Neilson,A.H., A.S. Allard, S. Fischer, M. Malmberg, and T. Viktor. Incorporation of a Subacute Test with Zebra Fish into a Hierarchical System for Evaluating the Effect of Toxicants in the Aquatic Environment. Ecotoxicol. Environ. Saf.20(1): 82-97, 1990. ECOREF #5631	Google Scholar
5675	Hermens,J., H. Canton, N. Steyger, and R. Wegman	Joint Effects of a Mixture of 14 Chemicals on Mortality and Inhibition of Reproduction of Daphnia magna	Aquat. Toxicol.5(4): 315-322	1984		Hermens,J., H. Canton, N. Steyger, and R. Wegman. Joint Effects of a Mixture of 14 Chemicals on Mortality and Inhibition of Reproduction of Daphnia magna. Aquat. Toxicol.5(4): 315-322, 1984. ECOREF #5675	Google Scholar
5718	Bringmann,G., and R. Kuhn	Results of the Damaging Effect of Water Pollutants on Daphnia magna (Befunde der Schadwirkung Wassergefahrdender Stoffe Gegen Daphnia magna)	TR-79-1204, Literature Research Company, Annandale, VA:26 p.	1977	German Dataset	Bringmann,G., and R. Kuhn. Results of the Damaging Effect of Water Pollutants on Daphnia magna (Befunde der Schadwirkung Wassergefahrdender Stoffe Gegen Daphnia magna). TR-79-1204, Literature Research Company, Annandale, VA:26 p., 1977. ECOREF #5718	Google Scholar
5858	Beirat der Bundesrztekammer	Belastung der Bevlkerung durch Perchlorethylen	Dtsch. Arztebl.49:C2239 - C2241	1989	German Dataset	Beirat der Bundesrztekammer. Belastung der Bevlkerung durch Perchlorethylen. Dtsch. Arztebl.49:C2239 - C2241, 1989. ECOREF #5858	Google Scholar
5876	Bottger,A.	Belastung der Anwohner von Chemisch-Reinigungsanlegen durch Tetrachlorethylen	vortrag:30	1988	German Dataset	Bottger,A.. Belastung der Anwohner von Chemisch-Reinigungsanlegen durch Tetrachlorethylen. vortrag:30, 1988. ECOREF #5876	Google Scholar
6191	Bogacka,T., and J. Groba	Toxicity and Biodegradation of Chlorfenvinphos, Carbaryl, and Propoxur in Water Environment	Bromatol. Chem. Toksykol. (Non-English)13(2): 151-158	1980		Bogacka,T., and J. Groba. Toxicity and Biodegradation of Chlorfenvinphos, Carbaryl, and Propoxur in Water Environment. Bromatol. Chem. Toksykol. (Non-English)13(2): 151-158, 1980. ECOREF #6191	Google Scholar
6270	Knapek,R., and S. Lakota	Biological Testing to Determine Toxic Effects of Pesticides in Water (Einige Biotests zur Untersuchung der Toxischen Wirkung von Pestiziden im Wasser)	Tagungsber. Akad. Landwirtschaftswiss. DDR126:105-109	1974		Knapek,R., and S. Lakota. Biological Testing to Determine Toxic Effects of Pesticides in Water (Einige Biotests zur Untersuchung der Toxischen Wirkung von Pestiziden im Wasser). Tagungsber. Akad. Landwirtschaftswiss. DDR126:105-109, 1974. ECOREF #6270	Google Scholar
6441	Dence,C., P. Durkin, and C. Wang	Toxicity Reduction Through Chemical and Biological Modification of Spent Pulp Bleaching Liquors	EPA-600/2-80-039, U.S.EPA, Cincinnati, OH:98 p.	1980		Dence,C., P. Durkin, and C. Wang. Toxicity Reduction Through Chemical and Biological Modification of Spent Pulp Bleaching Liquors. EPA-600/2-80-039, U.S.EPA, Cincinnati, OH:98 p., 1980. ECOREF #6441	Google Scholar
6628	Kuhn,R., M. Pattard, and K. Pernak	Schadstoffwirkungen von Umweltchemikalien im Daphnien-Reproduktions-Test als Grundlage zur Bewertung der Umweltgefhrlichkeit in Aquatischen Systemen	Forschungsbericht 10603052, Mrz:41 p	1988	German Dataset	Kuhn,R., M. Pattard, and K. Pernak. Schadstoffwirkungen von Umweltchemikalien im Daphnien-Reproduktions-Test als Grundlage zur Bewertung der Umweltgefhrlichkeit in Aquatischen Systemen. Forschungsbericht 10603052, Mrz:41 p, 1988. ECOREF #6628	Google Scholar
6629	Canton,J.H., W. Slooff, H.J. Kool, J. Struys, T.J.M. Pouw, R.C.C. Wegman, and G.J. Piet	Toxicity, Biodegradability, and Accumulation of a Number of Cl/N-Containing Compounds for Classification and Establishing Water Quality Criteria	Regul. Toxicol. Pharmacol.5:123-131	1985	German Dataset	Canton,J.H., W. Slooff, H.J. Kool, J. Struys, T.J.M. Pouw, R.C.C. Wegman, and G.J. Piet. Toxicity, Biodegradability, and Accumulation of a Number of Cl/N-Containing Compounds for Classification and Establishing Water Quality Criteria. Regul. Toxicol. Pharmacol.5:123-131, 1985. ECOREF #6629	Google Scholar
6797	Mayer,F.L.,Jr., and M.R. Ellersieck	Manual of Acute Toxicity: Interpretation and Data Base for 410 Chemicals and 66 Species of Freshwater Animals	USDI Fish and Wildlife Service, Publication No.160, Washington, DC:505 p.	1986	USGS Acute Toxicity Database	Mayer,F.L.,Jr., and M.R. Ellersieck. Manual of Acute Toxicity: Interpretation and Data Base for 410 Chemicals and 66 Species of Freshwater Animals. USDI Fish and Wildlife Service, Publication No.160, Washington, DC:505 p., 1986. ECOREF #6797	Google Scholar
6970	Paulov,S.	Effect of the Herbicide Dinoseb Acetate on the Viability and Body Proteins of Daphnia. (Ucinky Herbicidu Dinoseb-Acetatu Na Zivotaschopnost a	Agrochemia (Bratisl.)19(7): 197-198	1979		Paulov,S.. Effect of the Herbicide Dinoseb Acetate on the Viability and Body Proteins of Daphnia. (Ucinky Herbicidu Dinoseb-Acetatu Na Zivotaschopnost a. Agrochemia (Bratisl.)19(7): 197-198, 1979. ECOREF #6970	Google Scholar
7132	Comber,M.H.I., T.D. Williams, and K.M. Stewart	The Effects of Nonylphenol on Daphnia magna	Water Res.27(2): 273-276	1993		Comber,M.H.I., T.D. Williams, and K.M. Stewart. The Effects of Nonylphenol on Daphnia magna. Water Res.27(2): 273-276, 1993. ECOREF #7132	Google Scholar
7357	Day,K.E., and R.J. Maguire	Acute Toxicity of Isomers of the Pyrethroid Insecticide Deltamethrin and its Major Degradation Products to Daphnia magna	Environ. Toxicol. Chem.9(10): 1297-1300	1990		Day,K.E., and R.J. Maguire. Acute Toxicity of Isomers of the Pyrethroid Insecticide Deltamethrin and its Major Degradation Products to Daphnia magna. Environ. Toxicol. Chem.9(10): 1297-1300, 1990. ECOREF #7357	Google Scholar
7489	Chandler,J.H., and L.L. Marking	Toxicity of the Lampricide 3-Trifluoromethyl-4-Nitrophenol (TFM) to Selected Aquatic Invertebrates and Frog Larvae	Invest.Fish Control No.62, Fish Wildl.Serv., Bur.Sport Fish.Wildl., USDI, Washington, DC:7 p.	1975		Chandler,J.H., and L.L. Marking. Toxicity of the Lampricide 3-Trifluoromethyl-4-Nitrophenol (TFM) to Selected Aquatic Invertebrates and Frog Larvae. Invest.Fish Control No.62, Fish Wildl.Serv., Bur.Sport Fish.Wildl., USDI, Washington, DC:7 p., 1975. ECOREF #7489	Google Scholar
7558	Lejczak,B.	Effect of Insecticides: Chlorphenvinphos, Carbaryl and Propoxur on Aquatic Organisms	Pol. Arch. Hydrobiol.24(4): 583-591	1977		Lejczak,B.. Effect of Insecticides: Chlorphenvinphos, Carbaryl and Propoxur on Aquatic Organisms. Pol. Arch. Hydrobiol.24(4): 583-591, 1977. ECOREF #7558	Google Scholar
7763	Apostol,S.	The Action of Some Pollutants on the Growth of Daphnia magna Strauss	Rev Roum Biol Ser Zool18(1): 57-69	1973		Apostol,S.. The Action of Some Pollutants on the Growth of Daphnia magna Strauss. Rev Roum Biol Ser Zool18(1): 57-69, 1973. ECOREF #7763	Google Scholar
7884	Ziegenfuss,P.S., W.J. Renaudette, and W.J. Adams	Methodology for Assessing the Acute Toxicity of Chemicals Sorbed to Sediments: Testing the Equilibrium Partitioning Theory	ASTM Spec. Tech. Publ.9:479-493	1986		Ziegenfuss,P.S., W.J. Renaudette, and W.J. Adams. Methodology for Assessing the Acute Toxicity of Chemicals Sorbed to Sediments: Testing the Equilibrium Partitioning Theory. ASTM Spec. Tech. Publ.9:479-493, 1986. ECOREF #7884	Google Scholar
8066	Freeman,L.	Toxicity Thresholds of Certain Sodium Sulfonates for Daphnia magna Straus	Sewage Ind. Wastes25(11): 1331-1335	1953		Freeman,L.. Toxicity Thresholds of Certain Sodium Sulfonates for Daphnia magna Straus. Sewage Ind. Wastes25(11): 1331-1335, 1953. ECOREF #8066	Google Scholar
8135	Maki,A.W., L.D. Geissel, and H.E. Johnson	Toxicity of the Lampricide 3-Trifluoromethyl-4-Nitrophenol (TFM) to 10 Species of Algae	Invest.Fish Control No.56, Fish Wildl.Serv., Bur.Sport Fish.Wildl., USDI, Washington, DC:1-17	1975		Maki,A.W., L.D. Geissel, and H.E. Johnson. Toxicity of the Lampricide 3-Trifluoromethyl-4-Nitrophenol (TFM) to 10 Species of Algae. Invest.Fish Control No.56, Fish Wildl.Serv., Bur.Sport Fish.Wildl., USDI, Washington, DC:1-17, 1975. ECOREF #8135	Google Scholar
8479	Traunspurger,W., H. Schafer, and A. Remde	Comparative Investigation on the Effect of a Herbicide on Aquatic Organisms in Single Species Tests and Aquatic Microcosms	Chemosphere33(6): 1129-1141	1996		Traunspurger,W., H. Schafer, and A. Remde. Comparative Investigation on the Effect of a Herbicide on Aquatic Organisms in Single Species Tests and Aquatic Microcosms. Chemosphere33(6): 1129-1141, 1996. ECOREF #8479	Google Scholar
8764	Hickey,C.W.	Sensitivity of Four New Zealand Cladoceran Species and Daphnia magna to Aquatic Toxicants	N. Z. J. Mar. Freshw. Res.23(1): 131-137	1989		Hickey,C.W.. Sensitivity of Four New Zealand Cladoceran Species and Daphnia magna to Aquatic Toxicants. N. Z. J. Mar. Freshw. Res.23(1): 131-137, 1989. ECOREF #8764	Google Scholar
8846	Buhl,K.J., S.J. Hamilton, and J.C. Schmulbach	Acute Toxicity of the Herbicide Bromoxynil to Daphnia magna	Environ. Toxicol. Chem.12:1455-1468	1993		Buhl,K.J., S.J. Hamilton, and J.C. Schmulbach. Acute Toxicity of the Herbicide Bromoxynil to Daphnia magna. Environ. Toxicol. Chem.12:1455-1468, 1993. ECOREF #8846	Google Scholar
8970	Semov,V., and D. Iosifov	Toxicity of Some Bulgarian Pesticides Studied with the Test Organism Daphnia magna	Tr. Nauchnoizsled. Inst. Vodosnabdyavane, Kanaliz. Sanit. Tekh.9(2): 159-167	1973		Semov,V., and D. Iosifov. Toxicity of Some Bulgarian Pesticides Studied with the Test Organism Daphnia magna. Tr. Nauchnoizsled. Inst. Vodosnabdyavane, Kanaliz. Sanit. Tekh.9(2): 159-167, 1973. ECOREF #8970	Google Scholar
9597	Ferrando,M.D., E. Andreu-Moliner, and A. Fernandez-Casalderrey	Relative Sensitivity of Daphnia magna and Brachionus calyciflorus to Five Pesticides	J. Environ. Sci. Health Part B Pestic. Food Contam. Agric. Wastes27(5): 511-522	1992		Ferrando,M.D., E. Andreu-Moliner, and A. Fernandez-Casalderrey. Relative Sensitivity of Daphnia magna and Brachionus calyciflorus to Five Pesticides. J. Environ. Sci. Health Part B Pestic. Food Contam. Agric. Wastes27(5): 511-522, 1992. ECOREF #9597	Google Scholar
9607	U.S. Environmental Protection Agency	In-Depth Studies on Health and Environmental Impacts of Selected Water Pollutants	U.S.EPA Contract No.68-01-4646, Duluth, MN:9 p.	1978		U.S. Environmental Protection Agency. In-Depth Studies on Health and Environmental Impacts of Selected Water Pollutants. U.S.EPA Contract No.68-01-4646, Duluth, MN:9 p., 1978. ECOREF #9607	Google Scholar
9659	Parker,B.L., J.E. Dewey, and C.A. Bache	Carbamate Bioassay Using Daphnia magna	J. Econ. Entomol.63(3): 710-714	1970		Parker,B.L., J.E. Dewey, and C.A. Bache. Carbamate Bioassay Using Daphnia magna. J. Econ. Entomol.63(3): 710-714, 1970. ECOREF #9659	Google Scholar
9994	Turner,L.W.	Acute Toxicity of Selected Chemicals to Fathead Minnow, Water Flea and Mysid Shrimp Under Static and Flow-Through Test Conditions	Final Rep.Coop.Agreement 807479-01-0, U.S.EPA, Off.of Pestic.and Toxic Subst., Washington, DC:258 p.	1982		Turner,L.W.. Acute Toxicity of Selected Chemicals to Fathead Minnow, Water Flea and Mysid Shrimp Under Static and Flow-Through Test Conditions. Final Rep.Coop.Agreement 807479-01-0, U.S.EPA, Off.of Pestic.and Toxic Subst., Washington, DC:258 p., 1982. ECOREF #9994	Google Scholar
9996	Svobodova,Z., J. Bulinova, B. Machova, B. Vykusova, and R. Faina	The Toxicity of Selected Organic Dyes to Aquatic Organisms	Pr. Vyzk. Ustav Ryb. Hydrobiol. Vodnany15:52-60	1986		Svobodova,Z., J. Bulinova, B. Machova, B. Vykusova, and R. Faina. The Toxicity of Selected Organic Dyes to Aquatic Organisms. Pr. Vyzk. Ustav Ryb. Hydrobiol. Vodnany15:52-60, 1986. ECOREF #9996	Google Scholar
10197	Muller,H.G.	Sensitivity of Daphnia magna Straus Against Eight Chemotherapeutic Agents and Two Dyes	Bull. Environ. Contam. Toxicol.28(1): 1-2	1982		Muller,H.G.. Sensitivity of Daphnia magna Straus Against Eight Chemotherapeutic Agents and Two Dyes. Bull. Environ. Contam. Toxicol.28(1): 1-2, 1982. ECOREF #10197	Google Scholar
10203	Allen,Y., P. Calow, and D.J. Baird	A Mechanistic Model of Contaminant-Induced Feeding Inhibition in Daphnia magna	Environ. Toxicol. Chem.14(9): 1625-1630	1995		Allen,Y., P. Calow, and D.J. Baird. A Mechanistic Model of Contaminant-Induced Feeding Inhibition in Daphnia magna. Environ. Toxicol. Chem.14(9): 1625-1630, 1995. ECOREF #10203	Google Scholar
10484	Slooff,W., and J.H. Canton	Comparison of the Susceptibility of 11 Freshwater Species to 8 Chemical Compounds. II. (Semi)Chronic Toxicity Tests	Aquat. Toxicol.4(3): 271-282	1983		Slooff,W., and J.H. Canton. Comparison of the Susceptibility of 11 Freshwater Species to 8 Chemical Compounds. II. (Semi)Chronic Toxicity Tests. Aquat. Toxicol.4(3): 271-282, 1983. ECOREF #10484	Google Scholar
10553	Blaylock,B.G., M.L. Frank, and J.F. McCarthy	Comparative Toxicity of Copper and Acridine to Fish, Daphnia and Algae	Environ. Toxicol. Chem.4(1): 63-71	1985		Blaylock,B.G., M.L. Frank, and J.F. McCarthy. Comparative Toxicity of Copper and Acridine to Fish, Daphnia and Algae. Environ. Toxicol. Chem.4(1): 63-71, 1985. ECOREF #10553	Google Scholar
10579	Call,D.J., L.T. Brooke, N. Ahmad, and J.E. Richter	Toxicity and Metabolism Studies with EPA (Environmental Protection Agency) Priority Pollutants and Related Chemicals in Freshwater Organisms	EPA 600/3-83-095, U.S.EPA, Duluth, MN:120 p.	1983		Call,D.J., L.T. Brooke, N. Ahmad, and J.E. Richter. Toxicity and Metabolism Studies with EPA (Environmental Protection Agency) Priority Pollutants and Related Chemicals in Freshwater Organisms. EPA 600/3-83-095, U.S.EPA, Duluth, MN:120 p., 1983. ECOREF #10579	Google Scholar
10611	Kuivasniemi,K., V. Eloranta, and J. Knuutinen	Acute Toxicity of Some Chlorinated Phenolic Compounds to Selenastrum capricornutum and Phytoplankton	Arch. Environ. Contam. Toxicol.149(1): 43-49	1985		Kuivasniemi,K., V. Eloranta, and J. Knuutinen. Acute Toxicity of Some Chlorinated Phenolic Compounds to Selenastrum capricornutum and Phytoplankton. Arch. Environ. Contam. Toxicol.149(1): 43-49, 1985. ECOREF #10611	Google Scholar
10614	McCarthy,J.F., and D.K. Whitmore	Chronic Toxicity of Di-n-butyl and Di-n-octyl Phthalate to Daphnia magna and the Fathead Minnow	Environ. Toxicol. Chem.4(2): 167-179	1985	German Dataset	McCarthy,J.F., and D.K. Whitmore. Chronic Toxicity of Di-n-butyl and Di-n-octyl Phthalate to Daphnia magna and the Fathead Minnow. Environ. Toxicol. Chem.4(2): 167-179, 1985. ECOREF #10614	Google Scholar
10810	Cowgill,U.M., I.T. Takahashi, and S.L. Applegath	A Comparison of the Effect of Four Benchmark Chemicals on Daphnia magna and Ceriodaphnia dubia affinis Tested at Two Different Temperatures	Environ. Toxicol. Chem.4(3): 415-422	1985		Cowgill,U.M., I.T. Takahashi, and S.L. Applegath. A Comparison of the Effect of Four Benchmark Chemicals on Daphnia magna and Ceriodaphnia dubia affinis Tested at Two Different Temperatures. Environ. Toxicol. Chem.4(3): 415-422, 1985. ECOREF #10810	Google Scholar
10915	Keen,R., and C.R. Baillod	Toxicity to Daphnia of the End Products of Wet Oxidation of Phenol and Substituted Phenols	Water Res.19(6): 767-772	1985		Keen,R., and C.R. Baillod. Toxicity to Daphnia of the End Products of Wet Oxidation of Phenol and Substituted Phenols. Water Res.19(6): 767-772, 1985. ECOREF #10915	Google Scholar
10936	Knie,J., A. Halke, I. Juhnke, and W. Schiller	Results of Studies on Chemical Substances with Four Biotests (Ergebnisse der Untersuch-Ungen von Chemischen Stoffen mit vier Biotests)	Dtsch. Gewaesserkd. Mitt.27(3): 77-79	1983	German Dataset	Knie,J., A. Halke, I. Juhnke, and W. Schiller. Results of Studies on Chemical Substances with Four Biotests (Ergebnisse der Untersuch-Ungen von Chemischen Stoffen mit vier Biotests). Dtsch. Gewaesserkd. Mitt.27(3): 77-79, 1983. ECOREF #10936	Google Scholar
11181	Mount,D.I., and T.J. Norberg	A Seven-Day Life-Cycle Cladoceran Toxicity Test	Environ. Toxicol. Chem.3(3): 425-434	1984		Mount,D.I., and T.J. Norberg. A Seven-Day Life-Cycle Cladoceran Toxicity Test. Environ. Toxicol. Chem.3(3): 425-434, 1984. ECOREF #11181	Google Scholar
11278	Sugatt,R.H., D.P. O'Grady, and S. Banerjee	Toxicity of Organic Mixtures Saturated in Water to Daphnia magna. Effect of Compositional Changes	Chemosphere13(1): 11-18	1984		Sugatt,R.H., D.P. O'Grady, and S. Banerjee. Toxicity of Organic Mixtures Saturated in Water to Daphnia magna. Effect of Compositional Changes. Chemosphere13(1): 11-18, 1984. ECOREF #11278	Google Scholar
11437	Kagan,J., E.D. Kagan, I.A. Kagan, P.A. Kagan, and S. Quigley	The Phototoxicity of Non-Carcinogenic Polycyclic Aromatic Hydrocarbons in Aquatic Organisms	Chemosphere14(11/12): 1829-1834	1985		Kagan,J., E.D. Kagan, I.A. Kagan, P.A. Kagan, and S. Quigley. The Phototoxicity of Non-Carcinogenic Polycyclic Aromatic Hydrocarbons in Aquatic Organisms. Chemosphere14(11/12): 1829-1834, 1985. ECOREF #11437	Google Scholar
11488	Crossland,N.O., and J.M. Hillaby	Fate and Effects of 3,4-Dichloroaniline in the Laboratory and in Outdoor Ponds: II. Chronic Toxicity to Daphnia spp. and Other Invertebrates	Environ. Toxicol. Chem.4(4): 489-499	1985		Crossland,N.O., and J.M. Hillaby. Fate and Effects of 3,4-Dichloroaniline in the Laboratory and in Outdoor Ponds: II. Chronic Toxicity to Daphnia spp. and Other Invertebrates. Environ. Toxicol. Chem.4(4): 489-499, 1985. ECOREF #11488	Google Scholar
11725	Millemann,R.E., W.J. Birge, J.A. Black, R.M. Cushman, K.L. Daniels, P.J. Franco, J.M. Giddings, J.F. McCarthy, and A.J.	Comparative Acute Toxicity to Aquatic Organisms of Components of Coal-Derived Synthetic Fuels	Trans. Am. Fish. Soc.113(1): 74-85	1984		Millemann,R.E., W.J. Birge, J.A. Black, R.M. Cushman, K.L. Daniels, P.J. Franco, J.M. Giddings, J.F. McCarthy, and A.J.. Comparative Acute Toxicity to Aquatic Organisms of Components of Coal-Derived Synthetic Fuels. Trans. Am. Fish. Soc.113(1): 74-85, 1984. ECOREF #11725	Google Scholar
11777	Larsen,D.P., F.,Jr. DeNoyelles, F. Stay, and T. Shiroyama	Comparisons of Single-Species, Microcosm and Experimental Pond Responses to Atrazine Exposure	Environ. Toxicol. Chem.5(2): 179-190	1986		Larsen,D.P., F.,Jr. DeNoyelles, F. Stay, and T. Shiroyama. Comparisons of Single-Species, Microcosm and Experimental Pond Responses to Atrazine Exposure. Environ. Toxicol. Chem.5(2): 179-190, 1986. ECOREF #11777	Google Scholar
11780	Turbak,S.C., S.B. Olson, and G.A. McFeters	Comparison of Algal Assay Systems for Detecting Waterborne Herbicides and Metals	Water Res.20(1): 91-96	1986		Turbak,S.C., S.B. Olson, and G.A. McFeters. Comparison of Algal Assay Systems for Detecting Waterborne Herbicides and Metals. Water Res.20(1): 91-96, 1986. ECOREF #11780	Google Scholar
11861	Lewis,P.A., and C.I. Weber	A Study of the Reliability of Daphnia Acute Toxicity Tests	ASTM Spec. Tech. Publ.:73-86	1985		Lewis,P.A., and C.I. Weber. A Study of the Reliability of Daphnia Acute Toxicity Tests. ASTM Spec. Tech. Publ.:73-86, 1985. ECOREF #11861	Google Scholar
11951	Ewell,W.S., J.W. Gorsuch, R.O. Kringle, K.A. Robillard, and R.C. Spiegel	Simultaneous Evaluation of the Acute Effects of Chemicals on Seven Aquatic Species	Environ. Toxicol. Chem.5(9): 831-840	1986		Ewell,W.S., J.W. Gorsuch, R.O. Kringle, K.A. Robillard, and R.C. Spiegel. Simultaneous Evaluation of the Acute Effects of Chemicals on Seven Aquatic Species. Environ. Toxicol. Chem.5(9): 831-840, 1986. ECOREF #11951	Google Scholar
11961	Gersich,F.M., and M.A. Mayes	Acute Toxicity Tests with Daphnia magna Straus and Pimephales promelas Rafinesque in Support of National Pollutant Discharge Elimination Permit	Water Res.20(7): 939-941	1986		Gersich,F.M., and M.A. Mayes. Acute Toxicity Tests with Daphnia magna Straus and Pimephales promelas Rafinesque in Support of National Pollutant Discharge Elimination Permit. Water Res.20(7): 939-941, 1986. ECOREF #11961	Google Scholar
12004	Thurston,R.V., T.A. Gilfoil, E.L. Meyn, R.K. Zajdel, T.L. Aoki, and G.D. Veith	Comparative Toxicity of Ten Organic Chemicals to Ten Common Aquatic Species	Water Res.19(9): 1145-1155	1985		Thurston,R.V., T.A. Gilfoil, E.L. Meyn, R.K. Zajdel, T.L. Aoki, and G.D. Veith. Comparative Toxicity of Ten Organic Chemicals to Ten Common Aquatic Species. Water Res.19(9): 1145-1155, 1985. ECOREF #12004	Google Scholar
12675	Newsted,J.L., and J.P. Giesy	Predictive Models for Photoinduced Acute Toxicity of Polycyclic Aromatic Hydrocarbons to Daphnia magna, Strauss (Cladocera, Crustacea)	Environ. Toxicol. Chem.6(6): 445-461	1987		Newsted,J.L., and J.P. Giesy. Predictive Models for Photoinduced Acute Toxicity of Polycyclic Aromatic Hydrocarbons to Daphnia magna, Strauss (Cladocera, Crustacea). Environ. Toxicol. Chem.6(6): 445-461, 1987. ECOREF #12675	Google Scholar
12690	Van Leeuwen,C.J., G. Niebeek, and M. Rijkeboer	Effects of Chemical Stress on the Population Dynamics of Daphnia magna: A Comparison of Two Test Procedures	Ecotoxicol. Environ. Saf.14(1): 1-11	1987		Van Leeuwen,C.J., G. Niebeek, and M. Rijkeboer. Effects of Chemical Stress on the Population Dynamics of Daphnia magna: A Comparison of Two Test Procedures. Ecotoxicol. Environ. Saf.14(1): 1-11, 1987. ECOREF #12690	Google Scholar
12735	Smith,P.D., D.L. Brockway, and F.E.,Jr. Stancil	Effects of Hardness, Alkalinity and pH on the Toxicity of Pentachlorophenol to Selenastrum capricornutum (Printz)	Environ. Toxicol. Chem.6(11): 891-900	1987		Smith,P.D., D.L. Brockway, and F.E.,Jr. Stancil. Effects of Hardness, Alkalinity and pH on the Toxicity of Pentachlorophenol to Selenastrum capricornutum (Printz). Environ. Toxicol. Chem.6(11): 891-900, 1987. ECOREF #12735	Google Scholar
12827	Kukkonen,J., and A. Oikari	Effects of Aquatic Humus on Accumulation and Acute Toxicity of Some Organic Micropollutants	Sci. Total Environ.62:399-402	1987		Kukkonen,J., and A. Oikari. Effects of Aquatic Humus on Accumulation and Acute Toxicity of Some Organic Micropollutants. Sci. Total Environ.62:399-402, 1987. ECOREF #12827	Google Scholar
12872	Deneer,J.W., W. Seinen, and J.L.M. Hermens	Growth of Daphnia magna Exposed to Mixtures of Chemicals with Diverse Modes of Action	Ecotoxicol. Environ. Saf.15(1): 72-77	1988		Deneer,J.W., W. Seinen, and J.L.M. Hermens. Growth of Daphnia magna Exposed to Mixtures of Chemicals with Diverse Modes of Action. Ecotoxicol. Environ. Saf.15(1): 72-77, 1988. ECOREF #12872	Google Scholar
13088	Kaushik,N.K., and G. Stephenson	Toxicity of Pentachlorophenol to Zooplankton	In: Technol.Transfer Conf.Part B: Water Quality Research, Minist.of Environ., Toronto, Ontario, Canada:192-203	1986		Kaushik,N.K., and G. Stephenson. Toxicity of Pentachlorophenol to Zooplankton. In: Technol.Transfer Conf.Part B: Water Quality Research, Minist.of Environ., Toronto, Ontario, Canada:192-203, 1986. ECOREF #13088	Google Scholar
13154	Marchini,S., L. Passerini, D. Cesareo, and M.L. Tosato	Herbicidal Triazines: Acute Toxicity on Daphnia, Fish, and Plants and Analysis of its Relationships with Structural Factors	Ecotoxicol. Environ. Saf.16(2): 148-157	1988		Marchini,S., L. Passerini, D. Cesareo, and M.L. Tosato. Herbicidal Triazines: Acute Toxicity on Daphnia, Fish, and Plants and Analysis of its Relationships with Structural Factors. Ecotoxicol. Environ. Saf.16(2): 148-157, 1988. ECOREF #13154	Google Scholar
13171	Shigeoka,T., Y. Sato, Y. Takeda, K. Yoshida, and F. Yamauchi	Acute Toxicity of Chlorophenols to Green Algae, Selenastrum capricornutum and Chlorella vulgaris, and Quantitative Structure-Activity Relationships	Environ. Toxicol. Chem.7(10): 847-854	1988		Shigeoka,T., Y. Sato, Y. Takeda, K. Yoshida, and F. Yamauchi. Acute Toxicity of Chlorophenols to Green Algae, Selenastrum capricornutum and Chlorella vulgaris, and Quantitative Structure-Activity Relationships. Environ. Toxicol. Chem.7(10): 847-854, 1988. ECOREF #13171	Google Scholar
13267	Hendriks,A.J., and M.D.A. Stouten	Monitoring the Response of Microcontaminants by Dynamic Daphnia magna and Leuciscus idus Assays in the Rhine Delta: Biological Early Warning as a Useful Supplement	Ecotoxicol. Environ. Saf.26:265-279	1993		Hendriks,A.J., and M.D.A. Stouten. Monitoring the Response of Microcontaminants by Dynamic Daphnia magna and Leuciscus idus Assays in the Rhine Delta: Biological Early Warning as a Useful Supplement. Ecotoxicol. Environ. Saf.26:265-279, 1993. ECOREF #13267	Google Scholar
13667	Liber,K., and K.R. Solomon	Acute and Chronic Toxicity of 2,3,4,6-Tetrachlorophenol and Pentachlorophenol to Daphnia and Rotifers	Arch. Environ. Contam. Toxicol.26(2): 212-221	1994		Liber,K., and K.R. Solomon. Acute and Chronic Toxicity of 2,3,4,6-Tetrachlorophenol and Pentachlorophenol to Daphnia and Rotifers. Arch. Environ. Contam. Toxicol.26(2): 212-221, 1994. ECOREF #13667	Google Scholar
13669	Calleja,M.C., G. Persoone, and P. Geladi	Comparative Acute Toxicity of the First 50 Multicentre Evaluation of In Vitro Cytotoxicity Chemicals to Aquatic Non-vertebrates	Arch. Environ. Contam. Toxicol.26(1): 69-78	1994		Calleja,M.C., G. Persoone, and P. Geladi. Comparative Acute Toxicity of the First 50 Multicentre Evaluation of In Vitro Cytotoxicity Chemicals to Aquatic Non-vertebrates. Arch. Environ. Contam. Toxicol.26(1): 69-78, 1994. ECOREF #13669	Google Scholar
13712	Arambasic,M.B., S. Bjelic, and G. Subakov	Acute Toxicity of Heavy Metals (Copper, Lead, Zinc), Phenol and Sodium on Allium cepa L.., Lepidium sativum L. and Daphnia magna St.: Comparative Investigations and the Practical Applications	Water Res.29(2): 497-503	1995		Arambasic,M.B., S. Bjelic, and G. Subakov. Acute Toxicity of Heavy Metals (Copper, Lead, Zinc), Phenol and Sodium on Allium cepa L.., Lepidium sativum L. and Daphnia magna St.: Comparative Investigations and the Practical Applications. Water Res.29(2): 497-503, 1995. ECOREF #13712	Google Scholar
13728	Radetski,C.M., J.F. Ferard, and C. Blaise	A Semistatic Microplate-Based Phytotoxicity Test	Environ. Toxicol. Chem.14(2): 299-302	1995		Radetski,C.M., J.F. Ferard, and C. Blaise. A Semistatic Microplate-Based Phytotoxicity Test. Environ. Toxicol. Chem.14(2): 299-302, 1995. ECOREF #13728	Google Scholar
14312	Richter,J.E.	Results of Algal Toxicity Tests with Priority Pollutants	Center for Lake Superior Environmental Studies, University of Wisconsin-Superior, Superior, WI:12 p.	1982		Richter,J.E.. Results of Algal Toxicity Tests with Priority Pollutants. Center for Lake Superior Environmental Studies, University of Wisconsin-Superior, Superior, WI:12 p., 1982. ECOREF #14312	Google Scholar
14413	Foster,R.B.	Use of Asiatic Clam Larvae in Aquatic Hazard Evaluations	ASTM Spec. Tech. Publ.:281-288	1981		Foster,R.B.. Use of Asiatic Clam Larvae in Aquatic Hazard Evaluations. ASTM Spec. Tech. Publ.:281-288, 1981. ECOREF #14413	Google Scholar
14445	Suedel,B.C.,Jr.	Toxicity of Fluoranthene to Daphnia magna, Hyalella azteca, Chironomus tentans, and Stylaria lacustris in Water-Only and Whole Sediment Exposures	Bull. Environ. Contam. Toxicol.57(1): 132-138	1996		Suedel,B.C.,Jr.. Toxicity of Fluoranthene to Daphnia magna, Hyalella azteca, Chironomus tentans, and Stylaria lacustris in Water-Only and Whole Sediment Exposures. Bull. Environ. Contam. Toxicol.57(1): 132-138, 1996. ECOREF #14445	Google Scholar
14922	Morgado,J.M., and A.M.V.M. Soares	Activity of Pyruvate Kinase and Malate Dehydrogenase in Daphnia magna Under 3,4-Dichloroaniline Stress	Arch. Environ. Contam. Toxicol.29(1): 94-96	1995		Morgado,J.M., and A.M.V.M. Soares. Activity of Pyruvate Kinase and Malate Dehydrogenase in Daphnia magna Under 3,4-Dichloroaniline Stress. Arch. Environ. Contam. Toxicol.29(1): 94-96, 1995. ECOREF #14922	Google Scholar
15077	Gaggi,C., G. Sbrilli, A.M.H. El Naby, M. Bucci, M. Duccini, and E. Bacci	Toxicity and Hazard Ranking of s-Triazine Herbicides Using Microtox, Two Green Algal Species and a Marine Crustacean	Environ. Toxicol. Chem.14(6): 1065-1069	1995		Gaggi,C., G. Sbrilli, A.M.H. El Naby, M. Bucci, M. Duccini, and E. Bacci. Toxicity and Hazard Ranking of s-Triazine Herbicides Using Microtox, Two Green Algal Species and a Marine Crustacean. Environ. Toxicol. Chem.14(6): 1065-1069, 1995. ECOREF #15077	Google Scholar
15149	Adema,D.M.M., and G.J. Vink	A Comparative Study of the Toxicity of 1,1,2-Trichloroethane, Dieldrin, Pentacholorophenol, and 3,4-Dichloroaniline for Marine and Fresh Water Organisms	Chemosphere10(6): 533-554	1981	German Dataset	Adema,D.M.M., and G.J. Vink. A Comparative Study of the Toxicity of 1,1,2-Trichloroethane, Dieldrin, Pentacholorophenol, and 3,4-Dichloroaniline for Marine and Fresh Water Organisms. Chemosphere10(6): 533-554, 1981. ECOREF #15149	Google Scholar
15651	Sosak-Swiderska,B., D. Tyrawska, and B. Maslikowska	Microalgal Ecotoxicity Test with 3,4-Dichloroaniline	Chemosphere37(14/15): 2975-2982	1998		Sosak-Swiderska,B., D. Tyrawska, and B. Maslikowska. Microalgal Ecotoxicity Test with 3,4-Dichloroaniline. Chemosphere37(14/15): 2975-2982, 1998. ECOREF #15651	Google Scholar
15923	Qureshi,A.A., K.W. Flood, S.R. Thompson, S.M. Janhurst, C.S. Inniss, and D.A. Rokosh	Comparison of a Luminescent Bacterial Test with Other Bioassays for Determining Toxicity of Pure Compounds and Complex Effluents	ASTM Spec. Tech. Publ.:179-195	1982		Qureshi,A.A., K.W. Flood, S.R. Thompson, S.M. Janhurst, C.S. Inniss, and D.A. Rokosh. Comparison of a Luminescent Bacterial Test with Other Bioassays for Determining Toxicity of Pure Compounds and Complex Effluents. ASTM Spec. Tech. Publ.:179-195, 1982. ECOREF #15923	Google Scholar
16005	Hessen,D.O., T. Kallqvist, M.I. Abdel-Hamid, and D. Berge	Effects of Pesticides on Different Zooplankton Taxa in Mesocosm Experiments	Norw. J. Agric. Sci. Suppl.13:153-161	1994		Hessen,D.O., T. Kallqvist, M.I. Abdel-Hamid, and D. Berge. Effects of Pesticides on Different Zooplankton Taxa in Mesocosm Experiments. Norw. J. Agric. Sci. Suppl.13:153-161, 1994. ECOREF #16005	Google Scholar
16010	Kallqvist,T., and R. Romstad	Effects of Agricultural Pesticides on Planktonic Algae and Cyanobacteria -- Examples of Interspecies Sensitivity Variations	Norw. J. Agric. Sci. Suppl.13:117-131	1994		Kallqvist,T., and R. Romstad. Effects of Agricultural Pesticides on Planktonic Algae and Cyanobacteria -- Examples of Interspecies Sensitivity Variations. Norw. J. Agric. Sci. Suppl.13:117-131, 1994. ECOREF #16010	Google Scholar
16044	Call,D.J., L.T. Brooke, and N. Ahmad	Toxicity, Bioconcentration and Metabolism of Selected Chemicals in Aquatic Organisms	Third Quarterly Progress Report to EPA, U.S. EPA Cooperative Agreement No.CR 806864020:38 p.	1979		Call,D.J., L.T. Brooke, and N. Ahmad. Toxicity, Bioconcentration and Metabolism of Selected Chemicals in Aquatic Organisms. Third Quarterly Progress Report to EPA, U.S. EPA Cooperative Agreement No.CR 806864020:38 p., 1979. ECOREF #16044	Google Scholar
16380	Rhodes,J.E., W.J. Adams, G.R. Biddinger, K.A. Robillard, and J.W. Gorsuch	Chronic Toxicity of 14 Phthalate Esters to Daphnia magna and Rainbow Trout (Oncorhynchus mykiss)	Environ. Toxicol. Chem.14(11): 1967-1976	1995		Rhodes,J.E., W.J. Adams, G.R. Biddinger, K.A. Robillard, and J.W. Gorsuch. Chronic Toxicity of 14 Phthalate Esters to Daphnia magna and Rainbow Trout (Oncorhynchus mykiss). Environ. Toxicol. Chem.14(11): 1967-1976, 1995. ECOREF #16380	Google Scholar
16431	Liu,Z.T., Z.M. Kong, F. Zhou, and L.S. Wang	Bioconcentration and Toxicity Effect on Lipid Content of Aquatic Organisms	Bull. Environ. Contam. Toxicol.56(1): 135-142	1996		Liu,Z.T., Z.M. Kong, F. Zhou, and L.S. Wang. Bioconcentration and Toxicity Effect on Lipid Content of Aquatic Organisms. Bull. Environ. Contam. Toxicol.56(1): 135-142, 1996. ECOREF #16431	Google Scholar
16501	Guilhermino,L., M.C. Lopes, A.P. Carvalho, and A.M.V.M. Soares	Inhibition of Acetylcholinesterase Activity as Effect Criterion in Acute Tests with Juvenile Daphnia magna	Chemosphere32(4): 727-738	1996		Guilhermino,L., M.C. Lopes, A.P. Carvalho, and A.M.V.M. Soares. Inhibition of Acetylcholinesterase Activity as Effect Criterion in Acute Tests with Juvenile Daphnia magna. Chemosphere32(4): 727-738, 1996. ECOREF #16501	Google Scholar
16544	Parks,L.G., and G.A. LeBlanc	Reductions in Steroid Hormone Biotransformation/Elimination as a Biomarker of Pentachlorophenol Chronic Toxicity	Aquat. Toxicol.34(4): 291-303	1996		Parks,L.G., and G.A. LeBlanc. Reductions in Steroid Hormone Biotransformation/Elimination as a Biomarker of Pentachlorophenol Chronic Toxicity. Aquat. Toxicol.34(4): 291-303, 1996. ECOREF #16544	Google Scholar
16674	Virtanen,V., J. Kukkonen, and A. Oikari	Acute Toxicity of Organic Chemicals to Daphnia magna in Humic Waters	In: A.Oikari (Ed.), Nordic Symposium on Organic Environmental Chemicals, University of Joensuu, Finland29:84-86	1989		Virtanen,V., J. Kukkonen, and A. Oikari. Acute Toxicity of Organic Chemicals to Daphnia magna in Humic Waters. In: A.Oikari (Ed.), Nordic Symposium on Organic Environmental Chemicals, University of Joensuu, Finland29:84-86, 1989. ECOREF #16674	Google Scholar
16756	Lilius,H., B. Isomaa, and T. Holmstrom	A Comparison of the Toxicity of 50 Reference Chemicals to Freshly Isolated Rainbow Trout Hepatocytes and Daphnia magna	Aquat. Toxicol.30:47-60	1994		Lilius,H., B. Isomaa, and T. Holmstrom. A Comparison of the Toxicity of 50 Reference Chemicals to Freshly Isolated Rainbow Trout Hepatocytes and Daphnia magna. Aquat. Toxicol.30:47-60, 1994. ECOREF #16756	Google Scholar
16885	Kluttgen,B., N. Kuntz, and H.T. Ratte	Combined Effects of 3,4-Dichloroaniline and Food Concentration on Life-Table Data of Two Related Cladocerans, Daphnia magna and Ceriodaphnia quadrangula	Chemosphere32(10): 2015-2028	1996		Kluttgen,B., N. Kuntz, and H.T. Ratte. Combined Effects of 3,4-Dichloroaniline and Food Concentration on Life-Table Data of Two Related Cladocerans, Daphnia magna and Ceriodaphnia quadrangula. Chemosphere32(10): 2015-2028, 1996. ECOREF #16885	Google Scholar
16968	Tosato,M.L., L. Vigano, B. Skagerberg, and S. Clement	A New Strategy for Ranking Chemical Hazards. Framework and Application	Environ. Sci. Technol.25:695-702	1991		Tosato,M.L., L. Vigano, B. Skagerberg, and S. Clement. A New Strategy for Ranking Chemical Hazards. Framework and Application. Environ. Sci. Technol.25:695-702, 1991. ECOREF #16968	Google Scholar
17098	Caux,P.Y., L. Menard, and R.A. Kent	Comparative Study of the Effects of MCPA, Butylate, Atrazine, and Cyanazine on Selenastrum capricornutum	Environ. Pollut.92(2): 219-225	1996		Caux,P.Y., L. Menard, and R.A. Kent. Comparative Study of the Effects of MCPA, Butylate, Atrazine, and Cyanazine on Selenastrum capricornutum. Environ. Pollut.92(2): 219-225, 1996. ECOREF #17098	Google Scholar
17138	Brooke,L.T.	Results of Freshwater Exposures with the Chemicals Atrazine, Biphenyl, Butachlor, Carbaryl, Carbazole, Dibenzofuran, 3,3'-Dichlorobenzidine, Dichlorvos, 1,2-Epoxyethylbenzene (Styrene Oxide), Isophorone, Isopropalin, Ox	Center for Lake Superior Environmental Studies, University of Wisconsin, Superior, WI:110 p.	1991		Brooke,L.T.. Results of Freshwater Exposures with the Chemicals Atrazine, Biphenyl, Butachlor, Carbaryl, Carbazole, Dibenzofuran, 3,3'-Dichlorobenzidine, Dichlorvos, 1,2-Epoxyethylbenzene (Styrene Oxide), Isophorone, Isopropalin, Ox. Center for Lake Superior Environmental Studies, University of Wisconsin, Superior, WI:110 p., 1991. ECOREF #17138	Google Scholar
17166	Cooper,W.E., and R.J. Stout	The Monticello Experiment: A Case Study	In: J.Cairns Jr.(Ed.), Multispecies Toxicity Testing, Pergamon Press Inc., Elmsford,NY:96-116	1985		Cooper,W.E., and R.J. Stout. The Monticello Experiment: A Case Study. In: J.Cairns Jr.(Ed.), Multispecies Toxicity Testing, Pergamon Press Inc., Elmsford,NY:96-116, 1985. ECOREF #17166	Google Scholar
17289	Crisinel,A., L. Delaunay, D. Rossel, J. Tarradellas, H. Meyer, H. Saiah, P. Vogel, C. Delisle, and C. Blaise	Cyst-Based Ecotoxicological Tests Using Anostracans: Comparison of Two Species of Streptocephalus	Environ. Toxicol. Water Qual.9(4): 317-326	1994		Crisinel,A., L. Delaunay, D. Rossel, J. Tarradellas, H. Meyer, H. Saiah, P. Vogel, C. Delisle, and C. Blaise. Cyst-Based Ecotoxicological Tests Using Anostracans: Comparison of Two Species of Streptocephalus. Environ. Toxicol. Water Qual.9(4): 317-326, 1994. ECOREF #17289	Google Scholar
17456	Devillers,J., T. Meunier, and P. Chambon	Usefulness of the Dosage-Effect-Time Relation in Ecotoxicology for the Determination of Different Chemical Classes of Toxicants (Interet de la Relation Dose-Effet-Temps en Ecotoxicologie pour la Determination des Differ	Tech. Sci. Munic.80:329-334	1985		Devillers,J., T. Meunier, and P. Chambon. Usefulness of the Dosage-Effect-Time Relation in Ecotoxicology for the Determination of Different Chemical Classes of Toxicants (Interet de la Relation Dose-Effet-Temps en Ecotoxicologie pour la Determination des Differ. Tech. Sci. Munic.80:329-334, 1985. ECOREF #17456	Google Scholar
17613	Benhra,A., C.M. Radetski, and J.F. Ferard	Cryoalgotox: Use of Cryopreserved Alga in a Semistatic Microplate Test	Environ. Toxicol. Chem.16(3): 505-508	1997		Benhra,A., C.M. Radetski, and J.F. Ferard. Cryoalgotox: Use of Cryopreserved Alga in a Semistatic Microplate Test. Environ. Toxicol. Chem.16(3): 505-508, 1997. ECOREF #17613	Google Scholar
17639	Versteeg,D.J.	Comparison of Short- and Long-Term Toxicity Test Results for the Green Alga, Selenastrum capricornutum	ASTM Spec. Tech. Publ.:40-48	1990		Versteeg,D.J.. Comparison of Short- and Long-Term Toxicity Test Results for the Green Alga, Selenastrum capricornutum. ASTM Spec. Tech. Publ.:40-48, 1990. ECOREF #17639	Google Scholar
17668	Liu,Z., F. Zhou, and H. Jin	Relationship Between Bioaccumulation, Distribution of MET and Lipid Content of Aquatic Organisms	J. Environ. Sci.7(2): 212-217	1995		Liu,Z., F. Zhou, and H. Jin. Relationship Between Bioaccumulation, Distribution of MET and Lipid Content of Aquatic Organisms. J. Environ. Sci.7(2): 212-217, 1995. ECOREF #17668	Google Scholar
17697	Kusk,K.O.	Bioavailability and Effect of Pirimicarb on Daphnia magna in a Laboratory Freshwater/Sediment System	Arch. Environ. Contam. Toxicol.31(2): 252-255	1996		Kusk,K.O.. Bioavailability and Effect of Pirimicarb on Daphnia magna in a Laboratory Freshwater/Sediment System. Arch. Environ. Contam. Toxicol.31(2): 252-255, 1996. ECOREF #17697	Google Scholar
17714	Wernersson,A.S., and G. Dave	Phototoxicity Identification by Solid Phase Extraction and Photoinduced Toxicity to Daphnia magna	Arch. Environ. Contam. Toxicol.32(3): 268-273	1997		Wernersson,A.S., and G. Dave. Phototoxicity Identification by Solid Phase Extraction and Photoinduced Toxicity to Daphnia magna. Arch. Environ. Contam. Toxicol.32(3): 268-273, 1997. ECOREF #17714	Google Scholar
17864	Seymour,D.T., A.G. Verbeek, S.E. Hrudey, and P.M. Fedorak	Acute Toxicity and Aqueous Solubility of Some Condensed Thiophenes and Their Microbial Metabolites	Environ. Toxicol. Chem.16(4): 658-665	1997		Seymour,D.T., A.G. Verbeek, S.E. Hrudey, and P.M. Fedorak. Acute Toxicity and Aqueous Solubility of Some Condensed Thiophenes and Their Microbial Metabolites. Environ. Toxicol. Chem.16(4): 658-665, 1997. ECOREF #17864	Google Scholar
17942	Diamantino,T.C., R. Ribeiro, F. Goncalves, and A.M.V.M. Soares	METIER (Modular Ecotoxicity Tests Incorporating Ecological Relevance) for Difficult Substances. 4. Test Chamber for Cladocerans in Flow-Through	Environ. Toxicol. Chem.16(6): 1234-1238	1997		Diamantino,T.C., R. Ribeiro, F. Goncalves, and A.M.V.M. Soares. METIER (Modular Ecotoxicity Tests Incorporating Ecological Relevance) for Difficult Substances. 4. Test Chamber for Cladocerans in Flow-Through. Environ. Toxicol. Chem.16(6): 1234-1238, 1997. ECOREF #17942	Google Scholar
17965	Dijkman,N.A., P.L.A. Van Vlaardingen, and W.A. Admiraal	Biological Variation in Sensitivity to N-Heterocyclic PAHs; Effects of Acridine on Seven Species of Micro-Algae	Environ. Pollut.95(1): 121-126	1997		Dijkman,N.A., P.L.A. Van Vlaardingen, and W.A. Admiraal. Biological Variation in Sensitivity to N-Heterocyclic PAHs; Effects of Acridine on Seven Species of Micro-Algae. Environ. Pollut.95(1): 121-126, 1997. ECOREF #17965	Google Scholar
17990	Zou,E., and M. Fingerman	Synthetic Estrogenic Agents do not Interfere with Sex Differentiation but do Inhibit Molting of the Cladoceran Daphnia magna	Bull. Environ. Contam. Toxicol.58:596-602	1997		Zou,E., and M. Fingerman. Synthetic Estrogenic Agents do not Interfere with Sex Differentiation but do Inhibit Molting of the Cladoceran Daphnia magna. Bull. Environ. Contam. Toxicol.58:596-602, 1997. ECOREF #17990	Google Scholar
18093	Fairchild,J.F., D.S. Ruessler, P.S. Haverland, and A.R. Carlson	Comparative Sensitivity of Selenastrum capricornutum and Lemna minor to Sixteen Herbicides	Arch. Environ. Contam. Toxicol.32(4): 353-357	1997		Fairchild,J.F., D.S. Ruessler, P.S. Haverland, and A.R. Carlson. Comparative Sensitivity of Selenastrum capricornutum and Lemna minor to Sixteen Herbicides. Arch. Environ. Contam. Toxicol.32(4): 353-357, 1997. ECOREF #18093	Google Scholar
18194	Baldwin,W.S., S.E. Graham, D. Shea, and G.A. LeBlanc	Metabolic Androgenization of Female Daphnia magna by the Xenoestrogen 4-Nonylphenol	Environ. Toxicol. Chem.16(9): 1905-1911	1997		Baldwin,W.S., S.E. Graham, D. Shea, and G.A. LeBlanc. Metabolic Androgenization of Female Daphnia magna by the Xenoestrogen 4-Nonylphenol. Environ. Toxicol. Chem.16(9): 1905-1911, 1997. ECOREF #18194	Google Scholar
18431	Baldwin,W.S., D.L. Milam, and G.A. LeBlanc	Physiological and Biochemical Perturbations in Daphnia magna Following Exposure to the Model Environmental Estrogen Diethylstilbestrol	Environ. Toxicol. Chem.14(6): 945-952	1995		Baldwin,W.S., D.L. Milam, and G.A. LeBlanc. Physiological and Biochemical Perturbations in Daphnia magna Following Exposure to the Model Environmental Estrogen Diethylstilbestrol. Environ. Toxicol. Chem.14(6): 945-952, 1995. ECOREF #18431	Google Scholar
18440	Van der Heever,J.A., and J.U. Grobbelaar	The Use of Selenastrum capricornutum Growth Potential as a Measure of Toxicity of a Few Selected Compounds	Water SA22(2): 183-191	1996		Van der Heever,J.A., and J.U. Grobbelaar. The Use of Selenastrum capricornutum Growth Potential as a Measure of Toxicity of a Few Selected Compounds. Water SA22(2): 183-191, 1996. ECOREF #18440	Google Scholar
18476	Song,M.Y., J.D. Stark, and J.J. Brown	Comparative Toxicity of Four Insecticides, Including Imidacloprid and Tebufenozide, to Four Aquatic Arthropods	Environ. Toxicol. Chem.16(12): 2494-2500	1997		Song,M.Y., J.D. Stark, and J.J. Brown. Comparative Toxicity of Four Insecticides, Including Imidacloprid and Tebufenozide, to Four Aquatic Arthropods. Environ. Toxicol. Chem.16(12): 2494-2500, 1997. ECOREF #18476	Google Scholar
18763	Van der Heever,J.A., and J.U. Grobbelaar	Evaluation of Short-Incubation-Time Small-Volume Radiocarbon-Uptake Algal Toxicity Test	J. Appl. Phycol.8(1): 65-71	1996		Van der Heever,J.A., and J.U. Grobbelaar. Evaluation of Short-Incubation-Time Small-Volume Radiocarbon-Uptake Algal Toxicity Test. J. Appl. Phycol.8(1): 65-71, 1996. ECOREF #18763	Google Scholar
18933	Gala,W.R., and J.P. Giesy	Flow Cytometric Techniques to Assess Toxicity to Algae	ASTM Spec. Tech. Publ.13:237-246	1990		Gala,W.R., and J.P. Giesy. Flow Cytometric Techniques to Assess Toxicity to Algae. ASTM Spec. Tech. Publ.13:237-246, 1990. ECOREF #18933	Google Scholar
18943	Maki,H., H. Okamura, I. Aoyama, and M. Fujita	Halogenation and Toxicity of the Biodegradation Products of a Nonionic Surfactant, Nonylphenol Ethoxylate	Environ. Toxicol. Chem.17(4): 650-654	1998		Maki,H., H. Okamura, I. Aoyama, and M. Fujita. Halogenation and Toxicity of the Biodegradation Products of a Nonionic Surfactant, Nonylphenol Ethoxylate. Environ. Toxicol. Chem.17(4): 650-654, 1998. ECOREF #18943	Google Scholar
18976	Zou,E., and M. Fingerman	Effects of Estrogenic Xenobiotics on Molting of the Water Flea, Daphnia magna	Ecotoxicol. Environ. Saf.38(3): 281-285	1997		Zou,E., and M. Fingerman. Effects of Estrogenic Xenobiotics on Molting of the Water Flea, Daphnia magna. Ecotoxicol. Environ. Saf.38(3): 281-285, 1997. ECOREF #18976	Google Scholar
18982	Baldwin,W.S., S.E. Graham, D. Shea, and G.A. LeBlanc	Altered Metabolic Elimination of Testosterone and Associated Toxicity Following Exposure of Daphnia magna to Nonylphenol Polyethoxylate	Ecotoxicol. Environ. Saf.39(2): 104-111	1998		Baldwin,W.S., S.E. Graham, D. Shea, and G.A. LeBlanc. Altered Metabolic Elimination of Testosterone and Associated Toxicity Following Exposure of Daphnia magna to Nonylphenol Polyethoxylate. Ecotoxicol. Environ. Saf.39(2): 104-111, 1998. ECOREF #18982	Google Scholar
18990	Gokcen,J.E.	Investigating the Potential Impacts of Chlorophenols on the Lake Baikal (Siberia, Russia) Food Web by Employing Daphnia Grazing Bioassays and a Chlorella Growth Bioassay	Arch. Environ. Contam. Toxicol.34(3): 241-247	1998		Gokcen,J.E.. Investigating the Potential Impacts of Chlorophenols on the Lake Baikal (Siberia, Russia) Food Web by Employing Daphnia Grazing Bioassays and a Chlorella Growth Bioassay. Arch. Environ. Contam. Toxicol.34(3): 241-247, 1998. ECOREF #18990	Google Scholar
19270	Baer,K.N., and C.E. Goulden	Evaluation of a High-Hardness COMBO Medium and Frozen Algae for Daphnia magna	Ecotoxicol. Environ. Saf.39(3): 201-206	1998		Baer,K.N., and C.E. Goulden. Evaluation of a High-Hardness COMBO Medium and Frozen Algae for Daphnia magna. Ecotoxicol. Environ. Saf.39(3): 201-206, 1998. ECOREF #19270	Google Scholar
19285	Mayer,P., J. Frickmann, E.R. Christensen, and N. Nyholm	Influence of Growth Conditions on the Results Obtained in Algal Toxicity Tests	Environ. Toxicol. Chem.17(6): 1091-1098	1998		Mayer,P., J. Frickmann, E.R. Christensen, and N. Nyholm. Influence of Growth Conditions on the Results Obtained in Algal Toxicity Tests. Environ. Toxicol. Chem.17(6): 1091-1098, 1998. ECOREF #19285	Google Scholar
19461	Fairchild,J.F., D.S. Ruessler, and A.R. Carlson	Comparative Sensitivity of Five Species of Macrophytes and Six Species of Algae to Atrazine, Metribuzin, Alachlor, and Metolachlor	Environ. Toxicol. Chem.17(9): 1830-1834	1998		Fairchild,J.F., D.S. Ruessler, and A.R. Carlson. Comparative Sensitivity of Five Species of Macrophytes and Six Species of Algae to Atrazine, Metribuzin, Alachlor, and Metolachlor. Environ. Toxicol. Chem.17(9): 1830-1834, 1998. ECOREF #19461	Google Scholar
19800	Van der Heever,J.A., and J.U. Grobbelaar	In Vivo Chlorophyll A Fluorescence of Selenastrum capricornutum as a Screening Bioassay in Toxicity Studies	Arch. Environ. Contam. Toxicol.35:281-286	1998		Van der Heever,J.A., and J.U. Grobbelaar. In Vivo Chlorophyll A Fluorescence of Selenastrum capricornutum as a Screening Bioassay in Toxicity Studies. Arch. Environ. Contam. Toxicol.35:281-286, 1998. ECOREF #19800	Google Scholar
19809	Johnson,I., and P. Delaney	Development of a 7-Day Daphnia magna Growth Test Using Image Analysis	Bull. Environ. Contam. Toxicol.61:355-362	1998		Johnson,I., and P. Delaney. Development of a 7-Day Daphnia magna Growth Test Using Image Analysis. Bull. Environ. Contam. Toxicol.61:355-362, 1998. ECOREF #19809	Google Scholar
19852	Rojickova-Padrtova,R., and B. Marsalek	Selection and Sensitivity Comparisons of Algal Species for Toxicity Testing	Chemosphere38(14): 3329-3338	1999		Rojickova-Padrtova,R., and B. Marsalek. Selection and Sensitivity Comparisons of Algal Species for Toxicity Testing. Chemosphere38(14): 3329-3338, 1999. ECOREF #19852	Google Scholar
19854	Van der Heever,J.A., and J.U. Grobbelaar	The Use of Oxygen Evolution to Assess the Short-Term Effects of Toxicants on Algal Photosynthetic Rates	Water SA23(3): 233-237	1997		Van der Heever,J.A., and J.U. Grobbelaar. The Use of Oxygen Evolution to Assess the Short-Term Effects of Toxicants on Algal Photosynthetic Rates. Water SA23(3): 233-237, 1997. ECOREF #19854	Google Scholar
20086	Nystrom,B., and H. Blanck	Effects of the Sulfonylurea Herbicide Metsulfuron Methyl on Growth and Macromolecular Synthesis in the Green Algal Selenastrum capricornutum	Aquat. Toxicol.43(1): 25-39	1998		Nystrom,B., and H. Blanck. Effects of the Sulfonylurea Herbicide Metsulfuron Methyl on Growth and Macromolecular Synthesis in the Green Algal Selenastrum capricornutum. Aquat. Toxicol.43(1): 25-39, 1998. ECOREF #20086	Google Scholar
20249	Samel,A., M. Ziegenfuss, C.E. Goulden, S. Banks, and K.N. Baer	Culturing and Bioassay Testing of Daphnia magna Using Elendt M4, Elendt M7, and COMBO Media	Ecotoxicol. Environ. Saf.43(1): 103-110	1999		Samel,A., M. Ziegenfuss, C.E. Goulden, S. Banks, and K.N. Baer. Culturing and Bioassay Testing of Daphnia magna Using Elendt M4, Elendt M7, and COMBO Media. Ecotoxicol. Environ. Saf.43(1): 103-110, 1999. ECOREF #20249	Google Scholar
20415	Dorn,P.B., J.P. Salanitro, S.H. Evans, and L. Kravetz	Assessing the Aquatic Hazard of Some Branched and Linear Nonionic Surfactants by Biodegradation and Toxicity	Environ. Toxicol. Chem.12(10): 1751-1762	1993		Dorn,P.B., J.P. Salanitro, S.H. Evans, and L. Kravetz. Assessing the Aquatic Hazard of Some Branched and Linear Nonionic Surfactants by Biodegradation and Toxicity. Environ. Toxicol. Chem.12(10): 1751-1762, 1993. ECOREF #20415	Google Scholar
20506	Brooke,L.T.	Acute and Chronic Toxicity of Nonylphenol to Ten Species of Aquatic Organisms	Contract No.68-C1-0034, U.S.EPA, Duluth, MN:36 p.	1993		Brooke,L.T.. Acute and Chronic Toxicity of Nonylphenol to Ten Species of Aquatic Organisms. Contract No.68-C1-0034, U.S.EPA, Duluth, MN:36 p., 1993. ECOREF #20506	Google Scholar
20588	Spehar,R.L., S. Poucher, L.T. Brooke, D.J. Hansen, D. Champlin, and D.A. Cox	Comparative Toxicity of Fluoranthene to Freshwater and Saltwater Species Under Fluorescent and Ultraviolet Light	Arch. Environ. Contam. Toxicol.37(4): 496-502	1999		Spehar,R.L., S. Poucher, L.T. Brooke, D.J. Hansen, D. Champlin, and D.A. Cox. Comparative Toxicity of Fluoranthene to Freshwater and Saltwater Species Under Fluorescent and Ultraviolet Light. Arch. Environ. Contam. Toxicol.37(4): 496-502, 1999. ECOREF #20588	Google Scholar
45196	St.Laurent,D., C. Blaise, P. MacQuarrie, R. Scroggins, and B. Trottier	Comparative Assessment of Herbicide Phytotoxicity to Selenastrum capricornutum Using Microplate and Flask Bioassay Procedures	Environ. Toxicol. Water Qual.7(1): 35-48	1992		St.Laurent,D., C. Blaise, P. MacQuarrie, R. Scroggins, and B. Trottier. Comparative Assessment of Herbicide Phytotoxicity to Selenastrum capricornutum Using Microplate and Flask Bioassay Procedures. Environ. Toxicol. Water Qual.7(1): 35-48, 1992. ECOREF #45196	Google Scholar
45297	Salkinoja-Salonen,M., M.L. Saxelin, J. Pere, T. Jaakkola, J. Saarikoski, R. Hakulinen, and O. Koistinen	Analysis of Toxicity and Biodegradability of Organochlorine Compounds Released into the Environment in Bleaching Effluents of Kraft Pulping	In: L.H.Keith (Ed.), Advances in the Identification and Analysis of Organic Pollutants in Water, Butterworth, Stoneham, MA2:1131-1164	1981		Salkinoja-Salonen,M., M.L. Saxelin, J. Pere, T. Jaakkola, J. Saarikoski, R. Hakulinen, and O. Koistinen. Analysis of Toxicity and Biodegradability of Organochlorine Compounds Released into the Environment in Bleaching Effluents of Kraft Pulping. In: L.H.Keith (Ed.), Advances in the Identification and Analysis of Organic Pollutants in Water, Butterworth, Stoneham, MA2:1131-1164, 1981. ECOREF #45297	Google Scholar
47311	Barata,C., and D.J. Baird	Determining the Ecotoxicological Mode of Action of Chemicals from Measurements Made on Individuals: Results from Instar-Based Tests with Daphnia magna Straus	Aquat. Toxicol.48(2-3): 195-209	2000		Barata,C., and D.J. Baird. Determining the Ecotoxicological Mode of Action of Chemicals from Measurements Made on Individuals: Results from Instar-Based Tests with Daphnia magna Straus. Aquat. Toxicol.48(2-3): 195-209, 2000. ECOREF #47311	Google Scholar
49794	Guilhermino,L., T. Diamantino, M.C. Silva, and A.M.V.M. Soares	Acute Toxicity Test with Daphnia magna: An Alternative to Mammals in the Prescreening of Chemical Toxicity?	Ecotoxicol. Environ. Saf.46(3): 357-362	2000		Guilhermino,L., T. Diamantino, M.C. Silva, and A.M.V.M. Soares. Acute Toxicity Test with Daphnia magna: An Alternative to Mammals in the Prescreening of Chemical Toxicity?. Ecotoxicol. Environ. Saf.46(3): 357-362, 2000. ECOREF #49794	Google Scholar
50362	Huang,G.L., H.W. Sun, and Z.H. Song	Interactions Between Dibutyl Phthalate and Aquatic Organisms	Bull. Environ. Contam. Toxicol.63(6): 759-765	1999		Huang,G.L., H.W. Sun, and Z.H. Song. Interactions Between Dibutyl Phthalate and Aquatic Organisms. Bull. Environ. Contam. Toxicol.63(6): 759-765, 1999. ECOREF #50362	Google Scholar
50679	Johnson,I.C., A.E. Keller, and S.G. Zam	A Method for Conducting Acute Toxicity Tests with the Early Life Stages of Freshwater Mussels	ASTM Spec. Tech. Publ.:381-396	1993		Johnson,I.C., A.E. Keller, and S.G. Zam. A Method for Conducting Acute Toxicity Tests with the Early Life Stages of Freshwater Mussels. ASTM Spec. Tech. Publ.:381-396, 1993. ECOREF #50679	Google Scholar
51011	Klein,B.	Age as a Factor Influencing Results in the Acute Daphnid Test with Daphnia magna Straus	Water Res.34(5): 1419-1424	2000		Klein,B.. Age as a Factor Influencing Results in the Acute Daphnid Test with Daphnia magna Straus. Water Res.34(5): 1419-1424, 2000. ECOREF #51011	Google Scholar
54868	Tisler,T., and J. Zagorc-Koncan	A Simple Flow-Through System for Toxicity Testing with Daphnids	Water Air Soil Pollut.111(1-4): 327-336	1999		Tisler,T., and J. Zagorc-Koncan. A Simple Flow-Through System for Toxicity Testing with Daphnids. Water Air Soil Pollut.111(1-4): 327-336, 1999. ECOREF #54868	Google Scholar
55506	Weltens,R., F. Vanderplaetse, C. Vangenechten, and T. Verhulst	Automated beta Galactosidase Activity Bioassay for Adult Daphnia magna Versus Classic Immobilization Test	Bull. Environ. Contam. Toxicol.65(2): 139-146	2000		Weltens,R., F. Vanderplaetse, C. Vangenechten, and T. Verhulst. Automated beta Galactosidase Activity Bioassay for Adult Daphnia magna Versus Classic Immobilization Test. Bull. Environ. Contam. Toxicol.65(2): 139-146, 2000. ECOREF #55506	Google Scholar
55705	Wollenberger,L., B. Halling-Sorensen, and K.O. Kusk	Acute and Chronic Toxicity of Veterinary Antibiotics to Daphnia magna	Chemosphere40(7): 723-730	2000		Wollenberger,L., B. Halling-Sorensen, and K.O. Kusk. Acute and Chronic Toxicity of Veterinary Antibiotics to Daphnia magna. Chemosphere40(7): 723-730, 2000. ECOREF #55705	Google Scholar
56301	Matthias,U.	Sonderprojekt: Okologische Schaden im Rhein durch den Sandoz-Schadensfall, Okotoxikologische Bewertung des Sandoz-Schandensfalles Anhand von Laboruntersuchungen	Landesanst. Umwelschutz Baden-Wurttemberg, Abt. Wasser:	1990	German Dataset	Matthias,U.. Sonderprojekt: Okologische Schaden im Rhein durch den Sandoz-Schadensfall, Okotoxikologische Bewertung des Sandoz-Schandensfalles Anhand von Laboruntersuchungen. Landesanst. Umwelschutz Baden-Wurttemberg, Abt. Wasser:, 1990. ECOREF #56301	Google Scholar
56306	Adolphi,H.	Uberprufung der Durchfuhrbarkeit von Prufungsvorschriften und der Aussagkraft der Stufe 1 und 2 ChemG	Umweltforschungsplan des Bundesministers des Innem, Forschungsbericht 106 04 011/03:59 p	1984	German Dataset	Adolphi,H.. Uberprufung der Durchfuhrbarkeit von Prufungsvorschriften und der Aussagkraft der Stufe 1 und 2 ChemG. Umweltforschungsplan des Bundesministers des Innem, Forschungsbericht 106 04 011/03:59 p, 1984. ECOREF #56306	Google Scholar
56394	Trenel,J., and R. Kuhn	Bewertung Wassergefahrdender Stoffe im Hinblick auf Lagerung, Umschlag und Transport	Umweltforschungsplan des Bundesministers des Innern:72 p	1982	German Dataset	Trenel,J., and R. Kuhn. Bewertung Wassergefahrdender Stoffe im Hinblick auf Lagerung, Umschlag und Transport. Umweltforschungsplan des Bundesministers des Innern:72 p, 1982. ECOREF #56394	Google Scholar
56473	Holcombe,G., and G. Phipps	Memorandum to N.Thomas, C. Stephan, B. Spehar and S. Broderius, U.S. EPA. March 2, 1987. 2,4-Dimethylphenol and Methyl Parathion Multiple Species Acute Test Results for Criteria Document Development	Memo to N.Thomas, C.Stephan, B.Spehar, and S.Broderius, U.S.EPA, Duluth, MN:	1987		Holcombe,G., and G. Phipps. Memorandum to N.Thomas, C. Stephan, B. Spehar and S. Broderius, U.S. EPA. March 2, 1987. 2,4-Dimethylphenol and Methyl Parathion Multiple Species Acute Test Results for Criteria Document Development. Memo to N.Thomas, C.Stephan, B.Spehar, and S.Broderius, U.S.EPA, Duluth, MN:, 1987. ECOREF #56473	Google Scholar
56624	Olmstead,A.W., and G.A. LeBlanc	Effects of Endocrine-Active Chemicals on the Development of Sex Characteristics of Daphnia magna	Environ. Toxicol. Chem.19(8): 2107-2113	2000		Olmstead,A.W., and G.A. LeBlanc. Effects of Endocrine-Active Chemicals on the Development of Sex Characteristics of Daphnia magna. Environ. Toxicol. Chem.19(8): 2107-2113, 2000. ECOREF #56624	Google Scholar
56747	Okamura,H., I. Aoyama, D. Liu, R.J. Maguire, G.J. Pacepavicius, and Y.L. Lau	Fate and Ecotoxicity of the New Antifouling Compound Irgarol 1051 in the Aquatic Environment	Water Res.34(14): 3523-3530	2000		Okamura,H., I. Aoyama, D. Liu, R.J. Maguire, G.J. Pacepavicius, and Y.L. Lau. Fate and Ecotoxicity of the New Antifouling Compound Irgarol 1051 in the Aquatic Environment. Water Res.34(14): 3523-3530, 2000. ECOREF #56747	Google Scholar
59928	Kast-Hutcheson,K., C.V. Rider, and G.A. LeBlanc	The Fungicide Propiconazole Interferes with Embryonic Development of the Crustacean Daphnia magna	Environ. Toxicol. Chem.20(3): 502-509	2001		Kast-Hutcheson,K., C.V. Rider, and G.A. LeBlanc. The Fungicide Propiconazole Interferes with Embryonic Development of the Crustacean Daphnia magna. Environ. Toxicol. Chem.20(3): 502-509, 2001. ECOREF #59928	Google Scholar
61182	Brooke,L.T.	Conducting Toxicity Tests with Freshwater Organisms Exposed to Dieldrin, Fluoranthene and Phenanthrene	U.S.EPA Contract No.68-C1-0034, Work Assignment No.5, to R.L.Spehar, U.S.EPA, Duluth, MN:18 p.	1993		Brooke,L.T.. Conducting Toxicity Tests with Freshwater Organisms Exposed to Dieldrin, Fluoranthene and Phenanthrene. U.S.EPA Contract No.68-C1-0034, Work Assignment No.5, to R.L.Spehar, U.S.EPA, Duluth, MN:18 p., 1993. ECOREF #61182	Google Scholar
61194	Bringmann,G., and R. Kuhn	Comparative Water-Toxicological Investigations on Bacteria, Algae, and Daphnia	TR-TS-002, Literature Research Company, Annandale, VA:26 p.	1959		Bringmann,G., and R. Kuhn. Comparative Water-Toxicological Investigations on Bacteria, Algae, and Daphnia. TR-TS-002, Literature Research Company, Annandale, VA:26 p., 1959. ECOREF #61194	Google Scholar
61707	Fairchild,J.F., S.D. Ruessler, M.K. Nelson, and A.R. Carlson	An Aquatic Risk Assessment of Four Herbicides Using Six Species of Algae and Five Species of Aquatic Macrophytes	Presented at the 1994 Meet.of the Soc.of Environ.Toxicol.Chem., Oct.30-Nov.3, 1994, Denver, CO:8 p.	1994		Fairchild,J.F., S.D. Ruessler, M.K. Nelson, and A.R. Carlson. An Aquatic Risk Assessment of Four Herbicides Using Six Species of Algae and Five Species of Aquatic Macrophytes. Presented at the 1994 Meet.of the Soc.of Environ.Toxicol.Chem., Oct.30-Nov.3, 1994, Denver, CO:8 p., 1994. ECOREF #61707	Google Scholar
62246	Seguin,F., C. Leboulanger, F. Rimet, J.C. Druart, and A. Berard	Effects of Atrazine and Nicosulfuron on Phytoplankton in Systems of Increasing Complexity	Arch. Environ. Contam. Toxicol.40(2): 198-208	2001		Seguin,F., C. Leboulanger, F. Rimet, J.C. Druart, and A. Berard. Effects of Atrazine and Nicosulfuron on Phytoplankton in Systems of Increasing Complexity. Arch. Environ. Contam. Toxicol.40(2): 198-208, 2001. ECOREF #62246	Google Scholar
62292	Christensen,E.R., D. Chen, N. Nyholm, and K.O. Kusk	Joint Action of Chemicals in Algal Toxicity Tests: Influence of Response Level and Dose-Response Regression Model	Environ. Toxicol. Chem.20(10): 2361-2369	2001		Christensen,E.R., D. Chen, N. Nyholm, and K.O. Kusk. Joint Action of Chemicals in Algal Toxicity Tests: Influence of Response Level and Dose-Response Regression Model. Environ. Toxicol. Chem.20(10): 2361-2369, 2001. ECOREF #62292	Google Scholar
63236	Kagan,J., E.D. Kagan, I.A. Kagan, and P.A. Kagan	Do Polycyclic Aromatic Hydrocarbons, Acting as Photosensitizers, Participate in the Toxic Effects of Acid Rain?	ACS Symp. Ser.327:191-204	1987		Kagan,J., E.D. Kagan, I.A. Kagan, and P.A. Kagan. Do Polycyclic Aromatic Hydrocarbons, Acting as Photosensitizers, Participate in the Toxic Effects of Acid Rain?. ACS Symp. Ser.327:191-204, 1987. ECOREF #63236	Google Scholar
64961	Orvos,D.R., D.J. Versteeg, J. Inauen, M. Capdevielle, A. Rothenstein, and V. Cunningham	Aquatic Toxicity of Triclosan	Environ. Toxicol. Chem.21(7): 1338-1349	2002		Orvos,D.R., D.J. Versteeg, J. Inauen, M. Capdevielle, A. Rothenstein, and V. Cunningham. Aquatic Toxicity of Triclosan. Environ. Toxicol. Chem.21(7): 1338-1349, 2002. ECOREF #64961	Google Scholar
65666	Cary,G.A., G.F. Doebbler, A. Spacie, and A.G. Vilkas	Acute and Chronic Toxicity of Di-2-Ethylhexyl Phthalate and Di-n-butyl Phthalate to Fish and Invertebrates	Contract No.68-01-0747, U.S.EPA, Washington, DC:86 p.	1976		Cary,G.A., G.F. Doebbler, A. Spacie, and A.G. Vilkas. Acute and Chronic Toxicity of Di-2-Ethylhexyl Phthalate and Di-n-butyl Phthalate to Fish and Invertebrates. Contract No.68-01-0747, U.S.EPA, Washington, DC:86 p., 1976. ECOREF #65666	Google Scholar
65820	Huggett,D.B., B.W. Brooks, B. Peterson, C.M. Foran, and D. Schlenk	Toxicity of Select beta Adrenergic Receptor-Blocking Pharmaceuticals (B-Blockers) on Aquatic Organisms	Arch. Environ. Contam. Toxicol.43(2): 229-235	2002		Huggett,D.B., B.W. Brooks, B. Peterson, C.M. Foran, and D. Schlenk. Toxicity of Select beta Adrenergic Receptor-Blocking Pharmaceuticals (B-Blockers) on Aquatic Organisms. Arch. Environ. Contam. Toxicol.43(2): 229-235, 2002. ECOREF #65820	Google Scholar
66374	McWilliam,R.A., and D.J. Baird	Postexposure Feeding Depression: A new Toxicity Endpoint for Use in Laboratory Studies with Daphnia magna	Environ. Toxicol. Chem.21(6): 1198-1205	2002		McWilliam,R.A., and D.J. Baird. Postexposure Feeding Depression: A new Toxicity Endpoint for Use in Laboratory Studies with Daphnia magna. Environ. Toxicol. Chem.21(6): 1198-1205, 2002. ECOREF #66374	Google Scholar
67826	Kuhn,R., and J.H. Canton	Comparative Hydrobiological-Toxicological Results in Micro- and Macroorganisms of Biological Spectra (Vergleichende Hydrobiologisch-Toxikologische Befunde an Mikro- und Makroorganismen Biologischer Spektren)	In: K.Aurand and J.Spaander (Eds.), Reinhaltung des Wassers, Verlag, Berlin, GER:58-68	1979		Kuhn,R., and J.H. Canton. Comparative Hydrobiological-Toxicological Results in Micro- and Macroorganisms of Biological Spectra (Vergleichende Hydrobiologisch-Toxikologische Befunde an Mikro- und Makroorganismen Biologischer Spektren). In: K.Aurand and J.Spaander (Eds.), Reinhaltung des Wassers, Verlag, Berlin, GER:58-68, 1979. ECOREF #67826	Google Scholar
68930	Yin,D., H. Jin, L. Yu, and S. Hu	Deriving Freshwater Quality Criteria for 2,4-Dichlorophenol for Protection of Aquatic Life in China	Environ. Pollut.122(2): 217-222	2003		Yin,D., H. Jin, L. Yu, and S. Hu. Deriving Freshwater Quality Criteria for 2,4-Dichlorophenol for Protection of Aquatic Life in China. Environ. Pollut.122(2): 217-222, 2003. ECOREF #68930	Google Scholar
69584	Abdel-Hamid,M.I.	Development and Application of a Simple Procedure for Toxicity Testing Using Immobilized Algae	Water Sci. Technol.33(6): 129-138	1996		Abdel-Hamid,M.I.. Development and Application of a Simple Procedure for Toxicity Testing Using Immobilized Algae. Water Sci. Technol.33(6): 129-138, 1996. ECOREF #69584	Google Scholar
69630	Hoberg,J.R.	Atrazine Technical - Toxicity to the Freshwater Green Alga, (Selenastrum capricornutum)	Final SLI Rep.No.93-4-4751, Springborn Lab.Inc., Environ.Sci.Div., Wareham, MA:63 p.	1993		Hoberg,J.R.. Atrazine Technical - Toxicity to the Freshwater Green Alga, (Selenastrum capricornutum). Final SLI Rep.No.93-4-4751, Springborn Lab.Inc., Environ.Sci.Div., Wareham, MA:63 p., 1993. ECOREF #69630	Google Scholar
71835	Gourlay,C., M.H. Tusseau-Vuillemin, J. Garric, and J.M. Mouchel	Effect of Dissolved Organic Matter of Various Origins and Biodegradabilities on the Bioaccumulation of Polycyclic Aromatic Hydrocarbons in Daphnia magna	Environ. Toxicol. Chem.22(6): 1288-1294	2003		Gourlay,C., M.H. Tusseau-Vuillemin, J. Garric, and J.M. Mouchel. Effect of Dissolved Organic Matter of Various Origins and Biodegradabilities on the Bioaccumulation of Polycyclic Aromatic Hydrocarbons in Daphnia magna. Environ. Toxicol. Chem.22(6): 1288-1294, 2003. ECOREF #71835	Google Scholar
71853	Ferrari,B., N. Paxeus, R. Lo Giudice, A. Pollio, and J. Garric	Ecotoxicological Impact of Pharmaceuticals Found in Treated Wastewaters: Study of Carbamazepine, Clofibric Acid, and Diclofenac	Ecotoxicol. Environ. Saf.55(3): 359-370	2003		Ferrari,B., N. Paxeus, R. Lo Giudice, A. Pollio, and J. Garric. Ecotoxicological Impact of Pharmaceuticals Found in Treated Wastewaters: Study of Carbamazepine, Clofibric Acid, and Diclofenac. Ecotoxicol. Environ. Saf.55(3): 359-370, 2003. ECOREF #71853	Google Scholar
71864	Zhang,L., R. Gibble, and K.N. Baer	The Effects of 4-Nonylphenol and Ethanol on Acute Toxicity, Embryo Development, and Reproduction in Daphnia magna	Ecotoxicol. Environ. Saf.55(3): 330-337	2003		Zhang,L., R. Gibble, and K.N. Baer. The Effects of 4-Nonylphenol and Ethanol on Acute Toxicity, Embryo Development, and Reproduction in Daphnia magna. Ecotoxicol. Environ. Saf.55(3): 330-337, 2003. ECOREF #71864	Google Scholar
71865	Sepic,E., M. Bricelj, and H. Leskovsek	Toxicity of Fluoranthene and Its Biodegradation Metabolites to Aquatic Organisms	Chemosphere52(7): 1125-1133	2003		Sepic,E., M. Bricelj, and H. Leskovsek. Toxicity of Fluoranthene and Its Biodegradation Metabolites to Aquatic Organisms. Chemosphere52(7): 1125-1133, 2003. ECOREF #71865	Google Scholar
71900	Gibble,R., and K.N. Baer	Effects of 4-Nonylphenol on Sexual Maturation in Daphnia magna	Bull. Environ. Contam. Toxicol.70(2): 315-321	2003		Gibble,R., and K.N. Baer. Effects of 4-Nonylphenol on Sexual Maturation in Daphnia magna. Bull. Environ. Contam. Toxicol.70(2): 315-321, 2003. ECOREF #71900	Google Scholar
72626	Berard,A., U. Dorigo, I. Mercier, K. Becker-Van Slooten, D. Grandjean, and C. Leboulanger	Comparison of the Ecotoxicological Impact of the Triazines Irgarol 1051 and Atrazine on Microalgal Cultures and Natural Microalgal Communities in Lake Geneva	Chemosphere53(8): 935-944	2003		Berard,A., U. Dorigo, I. Mercier, K. Becker-Van Slooten, D. Grandjean, and C. Leboulanger. Comparison of the Ecotoxicological Impact of the Triazines Irgarol 1051 and Atrazine on Microalgal Cultures and Natural Microalgal Communities in Lake Geneva. Chemosphere53(8): 935-944, 2003. ECOREF #72626	Google Scholar
75106	Kashian,D.R., and S.I. Dodson	Effects of Vertebrate Hormones on Development and Sex Determination in Daphnia magna	Environ. Toxicol. Chem.23(5): 1282-1288	2004		Kashian,D.R., and S.I. Dodson. Effects of Vertebrate Hormones on Development and Sex Determination in Daphnia magna. Environ. Toxicol. Chem.23(5): 1282-1288, 2004. ECOREF #75106	Google Scholar
77508	Yuan,L., E. Michels, and L. De Meester	Changes in Phototactic Behavior of Daphnia magna Clone C1 242 in Response to Copper, Cadmium and Pentachlorophenol	J. Environ. Sci.15(6): 841-847	2003		Yuan,L., E. Michels, and L. De Meester. Changes in Phototactic Behavior of Daphnia magna Clone C1 242 in Response to Copper, Cadmium and Pentachlorophenol. J. Environ. Sci.15(6): 841-847, 2003. ECOREF #77508	Google Scholar
78648	Weiner,J.A., M.E. DeLorenzo, and M.H. Fulton	Relationship Between Uptake Capacity and Differential Toxicity of the Herbicide Atrazine in Selected Microalgal Species	Aquat. Toxicol.68(2): 121-128	2004		Weiner,J.A., M.E. DeLorenzo, and M.H. Fulton. Relationship Between Uptake Capacity and Differential Toxicity of the Herbicide Atrazine in Selected Microalgal Species. Aquat. Toxicol.68(2): 121-128, 2004. ECOREF #78648	Google Scholar
78669	EPA/OTS	Assessments of the Feasibility and Evidence of Test Methods of Levels I and II of the Chemicals Act on Thiourea	EPA/OTS Doc.#FYI-OTS-0787-0551:213 p.	1987		EPA/OTS. Assessments of the Feasibility and Evidence of Test Methods of Levels I and II of the Chemicals Act on Thiourea. EPA/OTS Doc.#FYI-OTS-0787-0551:213 p., 1987. ECOREF #78669	Google Scholar
80019	Kieu,N.D., E. Michels, and L. De Meester	Phototactic Behavior of Daphnia and the Continuous Monitoring of Water Quality: Interference of Fish Kairomones and Food Quality	Environ. Toxicol. Chem.20(5): 1098-1103	2001		Kieu,N.D., E. Michels, and L. De Meester. Phototactic Behavior of Daphnia and the Continuous Monitoring of Water Quality: Interference of Fish Kairomones and Food Quality. Environ. Toxicol. Chem.20(5): 1098-1103, 2001. ECOREF #80019	Google Scholar
80404	Kamaya,Y., Y. Fukaya, and K. Suzuki	Acute Toxicity of Benzoic Acids to the Crustacean Daphnia magna	Chemosphere59(2): 255-261	2005		Kamaya,Y., Y. Fukaya, and K. Suzuki. Acute Toxicity of Benzoic Acids to the Crustacean Daphnia magna. Chemosphere59(2): 255-261, 2005. ECOREF #80404	Google Scholar
80421	Robinson,A.A., J.B. Belden, and M.J. Lydy	Toxicity of Fluoroquinolone Antibiotics to Aquatic Organisms	Environ. Toxicol. Chem.24(2): 423-430	2005		Robinson,A.A., J.B. Belden, and M.J. Lydy. Toxicity of Fluoroquinolone Antibiotics to Aquatic Organisms. Environ. Toxicol. Chem.24(2): 423-430, 2005. ECOREF #80421	Google Scholar
81267	Cleuvers,M.	Initial Risk Assessment for Three beta-Blockers Found in the Aquatic Environment	Chemosphere59(2): 199-205	2005		Cleuvers,M.. Initial Risk Assessment for Three beta-Blockers Found in the Aquatic Environment. Chemosphere59(2): 199-205, 2005. ECOREF #81267	Google Scholar
81275	Burton,G.A.,Jr., and J.F. Nordstrom	An In Situ Toxicity Identification Evaluation Method Part I: Laboratory Validation	Environ. Toxicol. Chem.23(12): 2844-2850	2004		Burton,G.A.,Jr., and J.F. Nordstrom. An In Situ Toxicity Identification Evaluation Method Part I: Laboratory Validation. Environ. Toxicol. Chem.23(12): 2844-2850, 2004. ECOREF #81275	Google Scholar
81810	Milam,C.D., J.L. Farris, F.J. Dwyer, and D.K. Hardesty	Acute Toxicity of Six Freshwater Mussel Species (Glochidia) to Six Chemicals: Implications for Daphnids and Utterbackia imbecillis as Surrogates for Protection of Freshwater Mussels (Unionidae)	Arch. Environ. Contam. Toxicol.48(2): 166-173	2005		Milam,C.D., J.L. Farris, F.J. Dwyer, and D.K. Hardesty. Acute Toxicity of Six Freshwater Mussel Species (Glochidia) to Six Chemicals: Implications for Daphnids and Utterbackia imbecillis as Surrogates for Protection of Freshwater Mussels (Unionidae). Arch. Environ. Contam. Toxicol.48(2): 166-173, 2005. ECOREF #81810	Google Scholar
82482	Flaherty,C.M., and S.I. Dodson	Effects of Pharmaceuticals on Daphnia Survival, Growth, and Reproduction	Chemosphere61(2): 200-207	2005		Flaherty,C.M., and S.I. Dodson. Effects of Pharmaceuticals on Daphnia Survival, Growth, and Reproduction. Chemosphere61(2): 200-207, 2005. ECOREF #82482	Google Scholar
82660	Jos,A., G. Repetto, J.C. Rios, M.J. Hazen, M.L. Molero, A. Del Peso, M. Salguero, P. Fernandez-Freire, J.M. Perez-Marti	Ecotoxicological Evaluation of Carbamazepine Using Six Different Model Systems with Eighteen Endpoints	Toxicol. In Vitro17(5-6): 525-532	2003		Jos,A., G. Repetto, J.C. Rios, M.J. Hazen, M.L. Molero, A. Del Peso, M. Salguero, P. Fernandez-Freire, J.M. Perez-Marti. Ecotoxicological Evaluation of Carbamazepine Using Six Different Model Systems with Eighteen Endpoints. Toxicol. In Vitro17(5-6): 525-532, 2003. ECOREF #82660	Google Scholar
83543	Ma,J., S. Wang, P. Wang, L. Ma, X. Chen, and R. Xu	Toxicity Assessment of 40 Herbicides to the Green Alga Raphidocelis subcapitata	Ecotoxicol. Environ. Saf.63(3): 456-462	2006		Ma,J., S. Wang, P. Wang, L. Ma, X. Chen, and R. Xu. Toxicity Assessment of 40 Herbicides to the Green Alga Raphidocelis subcapitata. Ecotoxicol. Environ. Saf.63(3): 456-462, 2006. ECOREF #83543	Google Scholar
83755	Podola,B., and M. Melkonian	Selective Real-Time Herbicide Monitoring by an Array Chip Biosensor Employing Diverse Microalgae	J. Appl. Phycol.17(3): 261-271	2005		Podola,B., and M. Melkonian. Selective Real-Time Herbicide Monitoring by an Array Chip Biosensor Employing Diverse Microalgae. J. Appl. Phycol.17(3): 261-271, 2005. ECOREF #83755	Google Scholar
84441	Brennan,S.J., C.A. Brougham, J.J. Roche, and A.M. Fogarty	Multi-Generational Effects of Four Selected Environmental Oestrogens on Daphnia magna	Chemosphere64:49-55	2006		Brennan,S.J., C.A. Brougham, J.J. Roche, and A.M. Fogarty. Multi-Generational Effects of Four Selected Environmental Oestrogens on Daphnia magna. Chemosphere64:49-55, 2006. ECOREF #84441	Google Scholar
85816	Yeh,H.J., and C.Y. Chen	Toxicity Assessment of Pesticides to Pseudokirchneriella subcapitata Under Air-Tight Test Environment	J. Hazard. Mater.131(1-3): 6-12	2006		Yeh,H.J., and C.Y. Chen. Toxicity Assessment of Pesticides to Pseudokirchneriella subcapitata Under Air-Tight Test Environment. J. Hazard. Mater.131(1-3): 6-12, 2006. ECOREF #85816	Google Scholar
86087	Lampi,M.A., J. Gurska, K.I.C. McDonald, F. Xie, X.D. Huang, D.G. Dixon, and B.M. Greenberg	Photoinduced Toxicity of Polycyclic Aromatic Hydrocarbons to Daphnia magna: Ultraviolet-Mediated Effects and the Toxicity of Polycyclic Aromatic Hydrocarbon Photoproducts	Environ. Toxicol. Chem.25(4): 1079-1087	2005		Lampi,M.A., J. Gurska, K.I.C. McDonald, F. Xie, X.D. Huang, D.G. Dixon, and B.M. Greenberg. Photoinduced Toxicity of Polycyclic Aromatic Hydrocarbons to Daphnia magna: Ultraviolet-Mediated Effects and the Toxicity of Polycyclic Aromatic Hydrocarbon Photoproducts. Environ. Toxicol. Chem.25(4): 1079-1087, 2005. ECOREF #86087	Google Scholar
86729	Soetaert,A., L.N. Moens, K. Van der Ven, K. Van Leemput, B. Naudts, R. Blust, and W.M. De Coen	Molecular Impact of Propiconazole on Daphnia magna Using a Reproduction-Related cDNA Array	Comp. Biochem. Physiol. C Comp. Pharmacol. Toxicol.142(1-2): 66-76	2006		Soetaert,A., L.N. Moens, K. Van der Ven, K. Van Leemput, B. Naudts, R. Blust, and W.M. De Coen. Molecular Impact of Propiconazole on Daphnia magna Using a Reproduction-Related cDNA Array. Comp. Biochem. Physiol. C Comp. Pharmacol. Toxicol.142(1-2): 66-76, 2006. ECOREF #86729	Google Scholar
87184	Kim,K.T., Y.G. Lee, and S.D. Kim	Combined Toxicity of Copper and Phenol Derivatives to Daphnia magna: Effect of Complexation Reaction	Environ. Int.32(4): 487-492	2006		Kim,K.T., Y.G. Lee, and S.D. Kim. Combined Toxicity of Copper and Phenol Derivatives to Daphnia magna: Effect of Complexation Reaction. Environ. Int.32(4): 487-492, 2006. ECOREF #87184	Google Scholar
88207	Cedergreen,N., and J.C. Streibig	The Toxicity of Herbicides to Non-Target Aquatic Plants and Algae: Assessment of Predictive Factors and Hazard	Pest Manag. Sci.61(12): 1152-1160	2005		Cedergreen,N., and J.C. Streibig. The Toxicity of Herbicides to Non-Target Aquatic Plants and Algae: Assessment of Predictive Factors and Hazard. Pest Manag. Sci.61(12): 1152-1160, 2005. ECOREF #88207	Google Scholar
89626	Wan,M.T., C. Buday, G. Schroeder, J. Kuo, and J. Pasternak	Toxicity to Daphnia magna, Hyalella azteca, Oncorhynchus kisutch, Oncorhynchus mykiss, Oncorhynchus tshawytscha, and Rana catesbeiana of Atrazine, Metolachlor, Simazine, and Their Formulated Products	Bull. Environ. Contam. Toxicol.76(1): 52-58	2006		Wan,M.T., C. Buday, G. Schroeder, J. Kuo, and J. Pasternak. Toxicity to Daphnia magna, Hyalella azteca, Oncorhynchus kisutch, Oncorhynchus mykiss, Oncorhynchus tshawytscha, and Rana catesbeiana of Atrazine, Metolachlor, Simazine, and Their Formulated Products. Bull. Environ. Contam. Toxicol.76(1): 52-58, 2006. ECOREF #89626	Google Scholar
89635	Rider,C.V., and G.A. LeBlanc	Atrazine Stimulates Hemoglobin Accumulation in Daphnia magna: Is it Hormonal or Hypoxic?	Toxicol. Sci.93(2): 443-449	2006		Rider,C.V., and G.A. LeBlanc. Atrazine Stimulates Hemoglobin Accumulation in Daphnia magna: Is it Hormonal or Hypoxic?. Toxicol. Sci.93(2): 443-449, 2006. ECOREF #89635	Google Scholar
90259	Walker,W.W.	Development of a Fate/Toxicity Screening Test	EPA-600/s4-84-074, U.S.EPA, Gulf Breeze, FL:30 p.	1984		Walker,W.W.. Development of a Fate/Toxicity Screening Test. EPA-600/s4-84-074, U.S.EPA, Gulf Breeze, FL:30 p., 1984. ECOREF #90259	Google Scholar
90619	Leonte-Pena,E., E. Liculescu, S. Iliescu, A. Constantin, E. Roman, D. Tocitu, and S. Fleschin	The Mancozeb and Folpet Toxicity on the Aquatic Organisms; the Estimation of the Maximum Allowable Toxicant Concentration in the Water	Trav.Mus.Natl.Hist.Nat. (Grigore Antipa)27(0): 63-68	1985		Leonte-Pena,E., E. Liculescu, S. Iliescu, A. Constantin, E. Roman, D. Tocitu, and S. Fleschin. The Mancozeb and Folpet Toxicity on the Aquatic Organisms; the Estimation of the Maximum Allowable Toxicant Concentration in the Water. Trav.Mus.Natl.Hist.Nat. (Grigore Antipa)27(0): 63-68, 1985. ECOREF #90619	Google Scholar
92073	Dow Chemical Co.	Initial Submission: Toxicity of Dowicide EC-7 to Daphnids (Final Report) with Cover Letter Dated 012092	EPA/OTS Doc.#88-920000683:9 p.	1992		Dow Chemical Co.. Initial Submission: Toxicity of Dowicide EC-7 to Daphnids (Final Report) with Cover Letter Dated 012092. EPA/OTS Doc.#88-920000683:9 p., 1992. ECOREF #92073	Google Scholar
92147	Andersen,T.H., R. Tjornhoj, L. Wollenberger, T. Slothuus, and A. Baun	Acute and Chronic Effects of Pulse Exposure of Daphnia magna to Dimethoate and Pirimicarb	Environ. Toxicol. Chem.25(5): 1187-1195	2006		Andersen,T.H., R. Tjornhoj, L. Wollenberger, T. Slothuus, and A. Baun. Acute and Chronic Effects of Pulse Exposure of Daphnia magna to Dimethoate and Pirimicarb. Environ. Toxicol. Chem.25(5): 1187-1195, 2006. ECOREF #92147	Google Scholar
92473	Perminova,I.V., N.Y. Gretschishcheva, V.S. Petrosyan, M.A. Anisimova, N.A. Kulikova, G.F. Lebedeva, D.N. Matorin, and P	Impact of Humic Substances on Toxicity of Polycyclic Aromatic Hydrocarbons and Herbicides	Proc.Workshop Symp.Humic Substances Chemical Contaminants, Int.Humic Subst.Soc., Soil Sci.Soc.Am.Am.Soc.Agron., Oct.26-27, 1997, Anaheim, CA:275-287	2001		Perminova,I.V., N.Y. Gretschishcheva, V.S. Petrosyan, M.A. Anisimova, N.A. Kulikova, G.F. Lebedeva, D.N. Matorin, and P. Impact of Humic Substances on Toxicity of Polycyclic Aromatic Hydrocarbons and Herbicides. Proc.Workshop Symp.Humic Substances Chemical Contaminants, Int.Humic Subst.Soc., Soil Sci.Soc.Am.Am.Soc.Agron., Oct.26-27, 1997, Anaheim, CA:275-287, 2001. ECOREF #92473	Google Scholar
93397	Kashian,D.R., and S.I. Dodson	Effects of Common-Use Pesticides on Developmental and Reproductive Processes in Daphnia	Toxicol. Ind. Health18(5): 225-235	2002		Kashian,D.R., and S.I. Dodson. Effects of Common-Use Pesticides on Developmental and Reproductive Processes in Daphnia. Toxicol. Ind. Health18(5): 225-235, 2002. ECOREF #93397	Google Scholar
94072	Martins,J., M.L. Soares, M.L. Saker, L. OlivaTeles, and V.M. Vasconcelos	Phototactic Behavior in Daphnia magna Straus as an Indicator of Toxicants in the Aquatic Environment	Ecotoxicol. Environ. Saf.67(3): 417-422	2007		Martins,J., M.L. Soares, M.L. Saker, L. OlivaTeles, and V.M. Vasconcelos. Phototactic Behavior in Daphnia magna Straus as an Indicator of Toxicants in the Aquatic Environment. Ecotoxicol. Environ. Saf.67(3): 417-422, 2007. ECOREF #94072	Google Scholar
94623	Hatch,A.C., and G.A.,Jr. Burton	Phototoxicity of Fluoranthene to Two Freshwater Crustaceans, Hyalella azteca and Daphnia magna: Measures of Feeding Inhibition as a Toxicological Endpoint	Hydrobiologia400:243-248	1999		Hatch,A.C., and G.A.,Jr. Burton. Phototoxicity of Fluoranthene to Two Freshwater Crustaceans, Hyalella azteca and Daphnia magna: Measures of Feeding Inhibition as a Toxicological Endpoint. Hydrobiologia400:243-248, 1999. ECOREF #94623	Google Scholar
94641	Hirano,M., H. Ishibashi, N. Matsumura, Y. Nagao, N. Watanabe, A. Watanabe, N. Onikura, K. Kishi, and K. Arizono	Acute Toxicity Responses of Two Crustaceans, Americamysis bahia and Daphnia magna, to Endocrine Disrupters	J. Health Sci.50(1): 97-100	2004		Hirano,M., H. Ishibashi, N. Matsumura, Y. Nagao, N. Watanabe, A. Watanabe, N. Onikura, K. Kishi, and K. Arizono. Acute Toxicity Responses of Two Crustaceans, Americamysis bahia and Daphnia magna, to Endocrine Disrupters. J. Health Sci.50(1): 97-100, 2004. ECOREF #94641	Google Scholar
94779	Olmstead,A.W., and G.A. LeBlanc	Joint Action of Polycyclic Aromatic Hydrocarbons: Predictive Modeling of Sublethal Toxicity	Aquat. Toxicol.75(3): 253-262	2005		Olmstead,A.W., and G.A. LeBlanc. Joint Action of Polycyclic Aromatic Hydrocarbons: Predictive Modeling of Sublethal Toxicity. Aquat. Toxicol.75(3): 253-262, 2005. ECOREF #94779	Google Scholar
95833	Pavlic,Z., B. Stjepanovic, J. Horvatic, V. Persic, D. Puntaric, and J. Culig	Comparative Sensitivity of Green Algae to Herbicides Using Erlenmeyer Flask and Microplate Growth-Inhibition Assays	Bull. Environ. Contam. Toxicol.76(5): 883-890	2006		Pavlic,Z., B. Stjepanovic, J. Horvatic, V. Persic, D. Puntaric, and J. Culig. Comparative Sensitivity of Green Algae to Herbicides Using Erlenmeyer Flask and Microplate Growth-Inhibition Assays. Bull. Environ. Contam. Toxicol.76(5): 883-890, 2006. ECOREF #95833	Google Scholar
95993	Lampi,M.A., J. Gurska, X.D. Huang, D.G. Dixon, and B.M. Greenberg	A Predictive Quantitative Structure-Activity Relationship Model for the Photoinduced Toxicity of Polycyclic Aromatic Hydrocarbons to Daphnia magna with the Use of Factors for Photosensitization and Photomodification	Environ. Toxicol. Chem.26(3): 406-415	2007		Lampi,M.A., J. Gurska, X.D. Huang, D.G. Dixon, and B.M. Greenberg. A Predictive Quantitative Structure-Activity Relationship Model for the Photoinduced Toxicity of Polycyclic Aromatic Hydrocarbons to Daphnia magna with the Use of Factors for Photosensitization and Photomodification. Environ. Toxicol. Chem.26(3): 406-415, 2007. ECOREF #95993	Google Scholar
96171	Kikuchi,M., Y. Sasaki, and M. Wakabayashi	Screening of Organophosphate Insecticide Pollution in Water by Using Daphnia magna	Ecotoxicol. Environ. Saf.47(3): 239-245	2000		Kikuchi,M., Y. Sasaki, and M. Wakabayashi. Screening of Organophosphate Insecticide Pollution in Water by Using Daphnia magna. Ecotoxicol. Environ. Saf.47(3): 239-245, 2000. ECOREF #96171	Google Scholar
97744	Oda,S., N. Tatarazako, H. Watanabe, M. Morita, and T. Iguchi	Genetic Differences in the Production of Male Neonates in Daphnia magna Exposed to Juvenile Hormone Analogs	Chemosphere63(9): 1477-1484	2006		Oda,S., N. Tatarazako, H. Watanabe, M. Morita, and T. Iguchi. Genetic Differences in the Production of Male Neonates in Daphnia magna Exposed to Juvenile Hormone Analogs. Chemosphere63(9): 1477-1484, 2006. ECOREF #97744	Google Scholar
98204	Sbrilli,G., B. Bimbi, F. Cioni, L. Pagliai, F. Luchi, and E. Lanciotti	Surface and Ground Waters Characterization in Tuscany (Italy) by Using Algal Bioassay and Pesticide Determinations: Comparative Evaluation of the Results and Hazard Assessment of the Pesticides Impact on Primary Produc	Chemosphere58(5): 571-578	2005		Sbrilli,G., B. Bimbi, F. Cioni, L. Pagliai, F. Luchi, and E. Lanciotti. Surface and Ground Waters Characterization in Tuscany (Italy) by Using Algal Bioassay and Pesticide Determinations: Comparative Evaluation of the Results and Hazard Assessment of the Pesticides Impact on Primary Produc. Chemosphere58(5): 571-578, 2005. ECOREF #98204	Google Scholar
99213	Stanley,J.K., A.J. Ramirez, M. Mottaleb, C.K. Chambliss, and B.W. Brooks	Enantiospecific Toxicity of the beta-Blocker Propranolol to Daphnia magna and Pimephales promelas	Environ. Toxicol. Chem.25(7): 1780-1786	2006		Stanley,J.K., A.J. Ramirez, M. Mottaleb, C.K. Chambliss, and B.W. Brooks. Enantiospecific Toxicity of the beta-Blocker Propranolol to Daphnia magna and Pimephales promelas. Environ. Toxicol. Chem.25(7): 1780-1786, 2006. ECOREF #99213	Google Scholar
99525	Martins,J.C., M.L. Saker, L.F. Oliva Teles, and V.M. Vasconcelos	Oxygen Consumption by Daphnia magna Straus as a Marker of Chemical Stress in the Aquatic Environment	Environ. Toxicol. Chem.26(9): 1987-1991	2007		Martins,J.C., M.L. Saker, L.F. Oliva Teles, and V.M. Vasconcelos. Oxygen Consumption by Daphnia magna Straus as a Marker of Chemical Stress in the Aquatic Environment. Environ. Toxicol. Chem.26(9): 1987-1991, 2007. ECOREF #99525	Google Scholar
100638	Tsai,K.P., and C.Y. Chen	An Algal Toxicity Database of Organic Toxicants Derived by a Closed-System Technique	Environ. Toxicol. Chem.26(9): 1931-1939	2007		Tsai,K.P., and C.Y. Chen. An Algal Toxicity Database of Organic Toxicants Derived by a Closed-System Technique. Environ. Toxicol. Chem.26(9): 1931-1939, 2007. ECOREF #100638	Google Scholar
101323	Munkegaard,M., M. Abbaspoor, and N. Cedergreen	Organophosphorous Insecticides as Herbicide Synergists on the Green Algae Pseudokirchneriella subcapitata and the Aquatic Plant Lemna minor	Ecotoxicology17(1): 29-35	2008		Munkegaard,M., M. Abbaspoor, and N. Cedergreen. Organophosphorous Insecticides as Herbicide Synergists on the Green Algae Pseudokirchneriella subcapitata and the Aquatic Plant Lemna minor. Ecotoxicology17(1): 29-35, 2008. ECOREF #101323	Google Scholar
102058	Oda,S., N. Tatarazako, M. Dorgerloh, R.D. Johnson, K.O. Kusk, D. Leverett, S. Marchini, T. Nakari, T. Williams, and T.	Strain Difference in Sensitivity to 3,4-Dichloroaniline and Insect Growth Regulator, Fenoxycarb, in Daphnia magna	Ecotoxicol. Environ. Saf.67(3): 399-405	2007		Oda,S., N. Tatarazako, M. Dorgerloh, R.D. Johnson, K.O. Kusk, D. Leverett, S. Marchini, T. Nakari, T. Williams, and T. . Strain Difference in Sensitivity to 3,4-Dichloroaniline and Insect Growth Regulator, Fenoxycarb, in Daphnia magna. Ecotoxicol. Environ. Saf.67(3): 399-405, 2007. ECOREF #102058	Google Scholar
102280	Shell Oil Co.	3,4-Dichloroaniline: Chronic Toxicity to Daphnia magna - Submission of Lists and Copies of Health and Safety Studies (FR 47 38780)	EPA/OTS Doc.#40-8376327:28 p.	2000		Shell Oil Co.. 3,4-Dichloroaniline: Chronic Toxicity to Daphnia magna - Submission of Lists and Copies of Health and Safety Studies (FR 47 38780). EPA/OTS Doc.#40-8376327:28 p., 2000. ECOREF #102280	Google Scholar
102321	Isidori,M., M. Lavorgna, A. Nardelli, L. Pascarella, and A. Parrella	Toxic and Genotoxic Evaluation of Six Antibiotics on Non-Target Organisms	Sci. Total Environ.346(1-3): 87-98	2005		Isidori,M., M. Lavorgna, A. Nardelli, L. Pascarella, and A. Parrella. Toxic and Genotoxic Evaluation of Six Antibiotics on Non-Target Organisms. Sci. Total Environ.346(1-3): 87-98, 2005. ECOREF #102321	Google Scholar
102662	Mohammed,A.	Comparative Sensitivities of the Tropical Cladoceran, Ceriodaphnia rigaudii and the Temperate Species Daphnia magna to Seven Toxicants	Toxicol. Environ. Chem.89(2): 347-352	2007		Mohammed,A.. Comparative Sensitivities of the Tropical Cladoceran, Ceriodaphnia rigaudii and the Temperate Species Daphnia magna to Seven Toxicants. Toxicol. Environ. Chem.89(2): 347-352, 2007. ECOREF #102662	Google Scholar
103220	Madsen,T., H.B. Boyd, D. Nylen, A.R. Pedersen, G.I. Petersen, and F. Simonsen	Environmental and Health Assessment of Substances in Household Detergents and Cosmetic Detergent Products	Ministry of the Environment and Energy, Danish EPA, Environmental Project No.615:235 p.	2001		Madsen,T., H.B. Boyd, D. Nylen, A.R. Pedersen, G.I. Petersen, and F. Simonsen. Environmental and Health Assessment of Substances in Household Detergents and Cosmetic Detergent Products. Ministry of the Environment and Energy, Danish EPA, Environmental Project No.615:235 p., 2001. ECOREF #103220	Google Scholar
103498	Arzul,G., F. Quiniou, and C. Carrie	In Vitro Test-Based Comparison of Pesticide-Induced Sensitivity in Marine and Freshwater Phytoplankton	Toxicol. Mech. Methods16(8): 431-437	2006		Arzul,G., F. Quiniou, and C. Carrie. In Vitro Test-Based Comparison of Pesticide-Induced Sensitivity in Marine and Freshwater Phytoplankton. Toxicol. Mech. Methods16(8): 431-437, 2006. ECOREF #103498	Google Scholar
104198	Shell Oil Co.	3,4 Dichloroaniline: Chronic Toxicity to Daphnia magna	Shell Toxicology Lab, Sittingbourne, UK:27 p.	1983		Shell Oil Co.. 3,4 Dichloroaniline: Chronic Toxicity to Daphnia magna. Shell Toxicology Lab, Sittingbourne, UK:27 p., 1983. ECOREF #104198	Google Scholar
104273	Monsanto Co.	Comparative Toxicity of Aniline with Cover Letter	EPA/OTS Doc.# 878211204:1500 p.	1982		Monsanto Co.. Comparative Toxicity of Aniline with Cover Letter. EPA/OTS Doc.# 878211204:1500 p., 1982. ECOREF #104273	Google Scholar
104276	Monsanto Co.	Acute Toxicity of ACD to Daphnia magna	EPA/OTS Doc.#878211019:29 p.	1983		Monsanto Co.. Acute Toxicity of ACD to Daphnia magna. EPA/OTS Doc.#878211019:29 p., 1983. ECOREF #104276	Google Scholar
104324	University of Mississippi	Effects of Atrazine on Selenastrum capricornutum, Lemna minor, and Elodea canadensis	Report to CIBA-GEIGY Corporation, Greensboro, NC:122 p.	1991		University of Mississippi. Effects of Atrazine on Selenastrum capricornutum, Lemna minor, and Elodea canadensis. Report to CIBA-GEIGY Corporation, Greensboro, NC:122 p., 1991. ECOREF #104324	Google Scholar
104759	Baun,A., S.N. Sorensen, R.F. Rasmussen, N.B. Hartmann, and C.B. Koch	Toxicity and Bioaccumulation of Xenobiotic Organic Compounds in the Presence of Aqueous Suspensions of Aggregates of Nano-C60	Aquat. Toxicol.86(3): 379-387	2008		Baun,A., S.N. Sorensen, R.F. Rasmussen, N.B. Hartmann, and C.B. Koch. Toxicity and Bioaccumulation of Xenobiotic Organic Compounds in the Presence of Aqueous Suspensions of Aggregates of Nano-C60. Aquat. Toxicol.86(3): 379-387, 2008. ECOREF #104759	Google Scholar
104861	Mohammad,M., T. Kishimoto, K. Itoh, K. Suyama, and H. Yamamoto	Comparative Sensitivity of Pseudokirchnetiella subcapitata vs. Lemna sp. to Eight Sulfonylurea Herbicides	Bull. Environ. Contam. Toxicol.75(5): 866-872	2005		Mohammad,M., T. Kishimoto, K. Itoh, K. Suyama, and H. Yamamoto. Comparative Sensitivity of Pseudokirchnetiella subcapitata vs. Lemna sp. to Eight Sulfonylurea Herbicides. Bull. Environ. Contam. Toxicol.75(5): 866-872, 2005. ECOREF #104861	Google Scholar
106863	Barata,C., D.J. Baird, A.J.A. Nogueira, A.R. Agra, and A.M.V.M. Soares	Life-History Responses of Daphnia magna Straus to Binary Mixtures of Toxic Substances: Pharmacological Versus Ecotoxicological Modes of Action	Aquat. Toxicol.84(4): 439-449	2007		Barata,C., D.J. Baird, A.J.A. Nogueira, A.R. Agra, and A.M.V.M. Soares. Life-History Responses of Daphnia magna Straus to Binary Mixtures of Toxic Substances: Pharmacological Versus Ecotoxicological Modes of Action. Aquat. Toxicol.84(4): 439-449, 2007. ECOREF #106863	Google Scholar
107574	Guy,R.D., and D.R. Narine	A Model System for the Investigation of Methods of Herbicide Speciation	Environ. Sci. Res.16:417-434	1980		Guy,R.D., and D.R. Narine. A Model System for the Investigation of Methods of Herbicide Speciation. Environ. Sci. Res.16:417-434, 1980. ECOREF #107574	Google Scholar
108323	Palma,P., V.L. Palma, R.M. Fernandes, A.M.V.M. Soares, and I.R. Barbosa	Acute Toxicity of Atrazine, Endosulfan Sulphate and Chlorpyrifos to Vibrio fischeri, Thamnocephalus platyurus and Daphnia magna, Relative to Their Concentrations in Surface Waters from the Alentejo Region of Portugal	Bull. Environ. Contam. Toxicol.81(5): 485-489	2008		Palma,P., V.L. Palma, R.M. Fernandes, A.M.V.M. Soares, and I.R. Barbosa. Acute Toxicity of Atrazine, Endosulfan Sulphate and Chlorpyrifos to Vibrio fischeri, Thamnocephalus platyurus and Daphnia magna, Relative to Their Concentrations in Surface Waters from the Alentejo Region of Portugal. Bull. Environ. Contam. Toxicol.81(5): 485-489, 2008. ECOREF #108323	Google Scholar
109393	Christensen,A.M., S. Faaborg-Andersen, F. Ingerslev, and A. Baun	Mixture and Single-Substance Toxicity of Selective Serotonin Reuptake Inhibitors Toward Algae and Crustaceans	Environ. Toxicol. Chem.26(1): 85-91	2007		Christensen,A.M., S. Faaborg-Andersen, F. Ingerslev, and A. Baun. Mixture and Single-Substance Toxicity of Selective Serotonin Reuptake Inhibitors Toward Algae and Crustaceans. Environ. Toxicol. Chem.26(1): 85-91, 2007. ECOREF #109393	Google Scholar
110798	Shimizu,N., C. Ogino, T. Kawanishi, and Y. Hayashi	Fractal Analysis of Daphnia Motion for Acute Toxicity Bioassay	Environ. Toxicol.17(5): 441-448	2002		Shimizu,N., C. Ogino, T. Kawanishi, and Y. Hayashi. Fractal Analysis of Daphnia Motion for Acute Toxicity Bioassay. Environ. Toxicol.17(5): 441-448, 2002. ECOREF #110798	Google Scholar
111305	Marques,C.R., N. Abrantes, and F. Goncalves	Life-History Traits of Standard and Autochthonous Cladocerans: I. Acute and Chronic Effects of Acetylsalicylic Acid	Environ. Toxicol.19(5): 518-526	2004		Marques,C.R., N. Abrantes, and F. Goncalves. Life-History Traits of Standard and Autochthonous Cladocerans: I. Acute and Chronic Effects of Acetylsalicylic Acid. Environ. Toxicol.19(5): 518-526, 2004. ECOREF #111305	Google Scholar
111312	Marques,C.R., N. Abrantes, and F. Goncalves	Life-History Traits of Standard and Autochthonous Cladocerans: II. Acute and Chronic Effects of Acetylsalicylic Acid Metabolites	Environ. Toxicol.19(5): 527-540	2004		Marques,C.R., N. Abrantes, and F. Goncalves. Life-History Traits of Standard and Autochthonous Cladocerans: II. Acute and Chronic Effects of Acetylsalicylic Acid Metabolites. Environ. Toxicol.19(5): 527-540, 2004. ECOREF #111312	Google Scholar
111868	Monsanto Co.	Acute Toxicity of Nitro Products and Effluents to Fathead Minnows (Pimephales promelas) and Daphnids (Ceriodaphnia dubia and Daphnia magna) with Cover Letter Dated 04/13/94	EPA/OTS Doc.#86940000356:222 p.	1994		Monsanto Co.. Acute Toxicity of Nitro Products and Effluents to Fathead Minnows (Pimephales promelas) and Daphnids (Ceriodaphnia dubia and Daphnia magna) with Cover Letter Dated 04/13/94. EPA/OTS Doc.#86940000356:222 p., 1994. ECOREF #111868	Google Scholar
112009	Warming,T.P., G. Mulderij, and K.S. Christoffersen	Clonal Variation in Physiological Responses of Daphnia magna to the Strobilurin Fungicide Azoxystrobin	Environ. Toxicol. Chem.28(2): 374-380	2009		Warming,T.P., G. Mulderij, and K.S. Christoffersen. Clonal Variation in Physiological Responses of Daphnia magna to the Strobilurin Fungicide Azoxystrobin. Environ. Toxicol. Chem.28(2): 374-380, 2009. ECOREF #112009	Google Scholar
112108	Monsanto Co.	Toxicologic Investigation of: Ureka White	EPA/OTS Doc.#878215064:190 p.	1985		Monsanto Co.. Toxicologic Investigation of: Ureka White. EPA/OTS Doc.#878215064:190 p., 1985. ECOREF #112108	Google Scholar
112221	Haap,T., R. Triebskorn, and H.R. Kohler	Acute Effects of Diclofenac and DMSO to Daphnia magna: Immobilisation and hsp70-Induction	Chemosphere73(3): 353-359	2008		Haap,T., R. Triebskorn, and H.R. Kohler. Acute Effects of Diclofenac and DMSO to Daphnia magna: Immobilisation and hsp70-Induction. Chemosphere73(3): 353-359, 2008. ECOREF #112221	Google Scholar
112911	Palma,P., V.L. Palma, C. Matos, R.M. Fernandes, A. Bohn, A.M.V.M. Soares, and I.R. Barbosa	Effects of Atrazine and Endosulfan Sulphate on the Ecdysteroid System of Daphnia magna	Chemosphere74(5): 676-681	2009		Palma,P., V.L. Palma, C. Matos, R.M. Fernandes, A. Bohn, A.M.V.M. Soares, and I.R. Barbosa. Effects of Atrazine and Endosulfan Sulphate on the Ecdysteroid System of Daphnia magna. Chemosphere74(5): 676-681, 2009. ECOREF #112911	Google Scholar
113508	Hayashi,Y., L.H. Heckmann, A. Callaghan, and R.M. Sibly	Reproduction Recovery of the Crustacean Daphnia magna After Chronic Exposure to Ibuprofen	Ecotoxicology17(4): 246-251	2008		Hayashi,Y., L.H. Heckmann, A. Callaghan, and R.M. Sibly. Reproduction Recovery of the Crustacean Daphnia magna After Chronic Exposure to Ibuprofen. Ecotoxicology17(4): 246-251, 2008. ECOREF #113508	Google Scholar
114652	Jung,J., Y. Kim, J. Kim, D.H. Jeong, and K. Choi	Environmental Levels of Ultraviolet Light Potentiate the Toxicity of Sulfonamide Antibiotics in Daphnia magna	Ecotoxicology17(1): 37-45	2008		Jung,J., Y. Kim, J. Kim, D.H. Jeong, and K. Choi. Environmental Levels of Ultraviolet Light Potentiate the Toxicity of Sulfonamide Antibiotics in Daphnia magna. Ecotoxicology17(1): 37-45, 2008. ECOREF #114652	Google Scholar
116890	Sancho,E., M.J. Villarroel, E. Andreu, and M.D. Ferrando	Disturbances in Energy Metabolism of Daphnia magna After Exposure to Tebuconazole	Chemosphere74(9): 1171-1178	2009		Sancho,E., M.J. Villarroel, E. Andreu, and M.D. Ferrando. Disturbances in Energy Metabolism of Daphnia magna After Exposure to Tebuconazole. Chemosphere74(9): 1171-1178, 2009. ECOREF #116890	Google Scholar
116894	De Liguoro,M., B. Fioretto, C. Poltronieri, and G. Gallina	The Toxicity of Sulfamethazine to Daphnia magna and Its Additivity to Other Veterinary Sulfonamides and Trimethoprim	Chemosphere75(11): 1519-1524	2009		De Liguoro,M., B. Fioretto, C. Poltronieri, and G. Gallina. The Toxicity of Sulfamethazine to Daphnia magna and Its Additivity to Other Veterinary Sulfonamides and Trimethoprim. Chemosphere75(11): 1519-1524, 2009. ECOREF #116894	Google Scholar
117105	Jin,H., X. Yang, H. Yu, and D. Yin	Identification of Ammonia and Volatile Phenols as Primary Toxicants in a Coal Gasification Effluent	Bull. Environ. Contam. Toxicol.63(3): 399-406	1999		Jin,H., X. Yang, H. Yu, and D. Yin. Identification of Ammonia and Volatile Phenols as Primary Toxicants in a Coal Gasification Effluent. Bull. Environ. Contam. Toxicol.63(3): 399-406, 1999. ECOREF #117105	Google Scholar
117172	Biesinger,K.E.	The Chronic Toxicity of Some Pesticides to Daphnia magna	Interim Rep.No.ROAP 16AAK, Task 06, Natl.Water Qual.Lab., Duluth, MN:5 p.	1973		Biesinger,K.E.. The Chronic Toxicity of Some Pesticides to Daphnia magna. Interim Rep.No.ROAP 16AAK, Task 06, Natl.Water Qual.Lab., Duluth, MN:5 p., 1973. ECOREF #117172	Google Scholar
117294	Kim,B.C., K.S. Park, S.D. Kim, and M.B. Gu	Evaluation of a High Throughput Toxicity Biosensor and Comparison with a Daphnia magna Bioassay	Biosens. Bioelectron.18(5/6): 821-826	2003		Kim,B.C., K.S. Park, S.D. Kim, and M.B. Gu. Evaluation of a High Throughput Toxicity Biosensor and Comparison with a Daphnia magna Bioassay. Biosens. Bioelectron.18(5/6): 821-826, 2003. ECOREF #117294	Google Scholar
117671	Lee,P.Y., and C.Y. Chen	Toxicity and Quantitative Structure-Activity Relationships of Benzoic Acids to Pseudokirchneriella subcapitata	J. Hazard. Mater.165(1-3): 156-161	2009		Lee,P.Y., and C.Y. Chen. Toxicity and Quantitative Structure-Activity Relationships of Benzoic Acids to Pseudokirchneriella subcapitata. J. Hazard. Mater.165(1-3): 156-161, 2009. ECOREF #117671	Google Scholar
117832	Fochtman,P., A. Raszka, and E. Nierzedska	The Use of Conventional Bioassays, Microbiotests, and Some "Rapid" Methods in the Selection of an Optimal Test Battery for the Assessment of Pesticides Toxicity	Environ. Toxicol.15(5): 376-384	2000		Fochtman,P., A. Raszka, and E. Nierzedska. The Use of Conventional Bioassays, Microbiotests, and Some "Rapid" Methods in the Selection of an Optimal Test Battery for the Assessment of Pesticides Toxicity. Environ. Toxicol.15(5): 376-384, 2000. ECOREF #117832	Google Scholar
118322	Lazorchak,J.M., M.E. Smith, and H.J. Haring	Development and Validation of a Daphnia magna Four-Day Survival and Growth Test Method	Environ. Toxicol. Chem.28(5): 1028-1034	2009		Lazorchak,J.M., M.E. Smith, and H.J. Haring. Development and Validation of a Daphnia magna Four-Day Survival and Growth Test Method. Environ. Toxicol. Chem.28(5): 1028-1034, 2009. ECOREF #118322	Google Scholar
118745	Ralston-Hooper,K., J. Hardy, L. Hahn, H. Ochoa-Acuna, L.S. Lee, R. Mollenhauer, and M.S. Sepulveda	Acute and Chronic Toxicity of Atrazine and Its Metabolites Deethylatrazine and Deisopropylatrazine on Aquatic Organisms	Ecotoxicology18(7): 899-905	2009		Ralston-Hooper,K., J. Hardy, L. Hahn, H. Ochoa-Acuna, L.S. Lee, R. Mollenhauer, and M.S. Sepulveda. Acute and Chronic Toxicity of Atrazine and Its Metabolites Deethylatrazine and Deisopropylatrazine on Aquatic Organisms. Ecotoxicology18(7): 899-905, 2009. ECOREF #118745	Google Scholar
119269	Palma,P., V.L. Palma, C. Matos, R.M. Fernandes, A. Bohn, A.M.V.M. Soares, and I.R. Barbosa	Assessment of the Pesticides Atrazine, Endosulfan Sulphate and Chlorpyrifos for Juvenoid-Related Endocrine Activity Using Daphnia magna	Chemosphere76(3): 335-340	2009		Palma,P., V.L. Palma, C. Matos, R.M. Fernandes, A. Bohn, A.M.V.M. Soares, and I.R. Barbosa. Assessment of the Pesticides Atrazine, Endosulfan Sulphate and Chlorpyrifos for Juvenoid-Related Endocrine Activity Using Daphnia magna. Chemosphere76(3): 335-340, 2009. ECOREF #119269	Google Scholar
119412	Ochoa-Acuna,H.G., W. Bialkowski, G. Yale, and L. Hahn	Toxicity of Soybean Rust Fungicides to Freshwater Algae and Daphnia magna	Ecotoxicology18(4): 440-446	2009		Ochoa-Acuna,H.G., W. Bialkowski, G. Yale, and L. Hahn. Toxicity of Soybean Rust Fungicides to Freshwater Algae and Daphnia magna. Ecotoxicology18(4): 440-446, 2009. ECOREF #119412	Google Scholar
119413	Park,S., and K. Choi	Hazard Assessment of Commonly Used Agricultural Antibiotics on Aquatic Ecosystems	Ecotoxicology17(6): 526-538	2008		Park,S., and K. Choi. Hazard Assessment of Commonly Used Agricultural Antibiotics on Aquatic Ecosystems. Ecotoxicology17(6): 526-538, 2008. ECOREF #119413	Google Scholar
120987	Kim,Y., K. Choi, J. Jung, S. Park, P.G. Kim, and J. Park	Aquatic Toxicity of Acetaminophen, Carbamazepine, Cimetidine, Diltiazem and Six Major Sulfonamides, and Their Potential Ecological Risks in Korea	Environ. Int.33(3): 370-375	2007		Kim,Y., K. Choi, J. Jung, S. Park, P.G. Kim, and J. Park. Aquatic Toxicity of Acetaminophen, Carbamazepine, Cimetidine, Diltiazem and Six Major Sulfonamides, and Their Potential Ecological Risks in Korea. Environ. Int.33(3): 370-375, 2007. ECOREF #120987	Google Scholar
121018	LeBlanc,G.A., and D.C. Surprenant	The Chronic Toxicity of 8 of the 65 Priority Pollutants to the Water Flea (Daphnia magna)	Draft Manuscript, EG&G Bionomics, Aquatic Toxicology Laboratory, Wareham, MA:36 p.	1980		LeBlanc,G.A., and D.C. Surprenant. The Chronic Toxicity of 8 of the 65 Priority Pollutants to the Water Flea (Daphnia magna). Draft Manuscript, EG&G Bionomics, Aquatic Toxicology Laboratory, Wareham, MA:36 p., 1980. ECOREF #121018	Google Scholar
150061	Katsumata,M., T. Koike, K. Kazumura, A. Takeuchi, and Y. Sugaya	Utility of Delayed Fluorescence as Endpoint for Rapid Estimation of Effect Concentration on the Green Alga Pseudokirchneriella subcapitata	Bull. Environ. Contam. Toxicol.83(4): 484-487	2009		Katsumata,M., T. Koike, K. Kazumura, A. Takeuchi, and Y. Sugaya. Utility of Delayed Fluorescence as Endpoint for Rapid Estimation of Effect Concentration on the Green Alga Pseudokirchneriella subcapitata. Bull. Environ. Contam. Toxicol.83(4): 484-487, 2009. ECOREF #150061	Google Scholar
150065	Park,S.Y., and J. Choi	Genotoxic Effects of Nonylphenol and Bisphenol A Exposure in Aquatic Biomonitoring Species: Freshwater Crustacean, Daphnia magna, and Aquatic Midge, Chironomus riparius	Bull. Environ. Contam. Toxicol.83(4): 463-468	2009		Park,S.Y., and J. Choi. Genotoxic Effects of Nonylphenol and Bisphenol A Exposure in Aquatic Biomonitoring Species: Freshwater Crustacean, Daphnia magna, and Aquatic Midge, Chironomus riparius. Bull. Environ. Contam. Toxicol.83(4): 463-468, 2009. ECOREF #150065	Google Scholar
151151	Yang,X.Y., R.E. Edelmann, and J.T. Oris	Suspended C60 Nanoparticles Protect Against Short-Term UV and Fluoranthene Photo-Induced Toxicity, but Cause Long-Term Cellular Damage in Daphnia magna	Aquat. Toxicol.100:202-210	2010		Yang,X.Y., R.E. Edelmann, and J.T. Oris. Suspended C60 Nanoparticles Protect Against Short-Term UV and Fluoranthene Photo-Induced Toxicity, but Cause Long-Term Cellular Damage in Daphnia magna. Aquat. Toxicol.100:202-210, 2010. ECOREF #151151	Google Scholar
151475	Brooke,L.T.	Acute and Chronic Toxicity of Fluoranthene, with and Without Additional Ultraviolet Light, to Twelve Species of Freshwater Organisms	U.S.EPA Contract No.68-C1-0034, U.S.EPA, Duluth, MN:51 p.	1993		Brooke,L.T.. Acute and Chronic Toxicity of Fluoranthene, with and Without Additional Ultraviolet Light, to Twelve Species of Freshwater Organisms. U.S.EPA Contract No.68-C1-0034, U.S.EPA, Duluth, MN:51 p., 1993. ECOREF #151475	Google Scholar
151753	Cleuvers,M.	Mixture Toxicity of the Anti-Inflammatory Drugs Diclofenac, Ibuprofen, Naproxen, and Acetylsalicylic Acid	Ecotoxicol. Environ. Saf.59(3): 309-315	2004		Cleuvers,M.. Mixture Toxicity of the Anti-Inflammatory Drugs Diclofenac, Ibuprofen, Naproxen, and Acetylsalicylic Acid. Ecotoxicol. Environ. Saf.59(3): 309-315, 2004. ECOREF #151753	Google Scholar
152071	Brun,G.L., M. Bernier, R. Losier, K. Doe, P. Jackman, and H.B. Lee	Pharmaceutically Active Compounds in Atlantic Canadian Sewage Treatment Plant Effluents and Receiving Waters, and Potential for Environmental Effects as Measured by Acute and Chronic Aquatic Toxicity	Environ. Toxicol. Chem.25(8): 2163-2176	2006		Brun,G.L., M. Bernier, R. Losier, K. Doe, P. Jackman, and H.B. Lee. Pharmaceutically Active Compounds in Atlantic Canadian Sewage Treatment Plant Effluents and Receiving Waters, and Potential for Environmental Effects as Measured by Acute and Chronic Aquatic Toxicity. Environ. Toxicol. Chem.25(8): 2163-2176, 2006. ECOREF #152071	Google Scholar
152195	Dietrich,S., F. Ploessl, F. Bracher, and C. Laforsch	Single and Combined Toxicity of Pharmaceuticals at Environmentally Relevant Concentrations in Daphnia magna - A Multigenerational Study	Chemosphere79(1): 60-66	2010		Dietrich,S., F. Ploessl, F. Bracher, and C. Laforsch. Single and Combined Toxicity of Pharmaceuticals at Environmentally Relevant Concentrations in Daphnia magna - A Multigenerational Study. Chemosphere79(1): 60-66, 2010. ECOREF #152195	Google Scholar
152403	Wang,K.S., C.Y. Lu, and S.H. Chang	Evaluation of Acute Toxicity and Teratogenic Effects of Plant Growth Regulators by Daphnia magna Embryo Assay	J. Hazard. Mater.190(1/3): 520-528	2011		Wang,K.S., C.Y. Lu, and S.H. Chang. Evaluation of Acute Toxicity and Teratogenic Effects of Plant Growth Regulators by Daphnia magna Embryo Assay. J. Hazard. Mater.190(1/3): 520-528, 2011. ECOREF #152403	Google Scholar
152635	Heckmann,L.H., R. Connon, T.H. Hutchinson, S.J. Maund, R.M. Sibly, and A. Callaghan	Expression of Target and Reference Genes in Daphnia magna Exposed to Ibuprofen	BMC Genomics7:1-8	2006		Heckmann,L.H., R. Connon, T.H. Hutchinson, S.J. Maund, R.M. Sibly, and A. Callaghan. Expression of Target and Reference Genes in Daphnia magna Exposed to Ibuprofen. BMC Genomics7:1-8, 2006. ECOREF #152635	Google Scholar
152677	Christensen,A.M., F. Ingerslev, and A. Baun	Ecotoxicity of Mixtures of Antibiotics Used in Aquacultures	Environ. Toxicol. Chem.25(8): 2208-2215	2006		Christensen,A.M., F. Ingerslev, and A. Baun. Ecotoxicity of Mixtures of Antibiotics Used in Aquacultures. Environ. Toxicol. Chem.25(8): 2208-2215, 2006. ECOREF #152677	Google Scholar
152770	Fairchild,J., S. Ruessler, M. Nelson, and P. Haverland	Bioavailability and Toxicity of Agricultural Chemicals in Runoff from MSEA Sites: Potential Impacts on Non-Target Aquatic Organisms: An Aquatic Hazard Assessment of Four Herbicides Using Six Species of Algae and Five S	Final report for IAG DW14935600-01-2. Environmental Research Laboratory, U.S. Environmental Protection Agency, Duluth, MN:123 p.	1994		Fairchild,J., S. Ruessler, M. Nelson, and P. Haverland. Bioavailability and Toxicity of Agricultural Chemicals in Runoff from MSEA Sites: Potential Impacts on Non-Target Aquatic Organisms: An Aquatic Hazard Assessment of Four Herbicides Using Six Species of Algae and Five S. Final report for IAG DW14935600-01-2. Environmental Research Laboratory, U.S. Environmental Protection Agency, Duluth, MN:1…	Google Scholar
152904	Diao,J., P. Xu, P. Wang, D. Lu, Y. Lu, and Z. Zhou	Enantioselective Degradation in Sediment and Aquatic Toxicity to Daphnia magna of the Herbicide Lactofen Enantiomers	J. Agric. Food Chem.58(4): 2439-2445	2010		Diao,J., P. Xu, P. Wang, D. Lu, Y. Lu, and Z. Zhou. Enantioselective Degradation in Sediment and Aquatic Toxicity to Daphnia magna of the Herbicide Lactofen Enantiomers. J. Agric. Food Chem.58(4): 2439-2445, 2010. ECOREF #152904	Google Scholar
153626	Han,S., K. Choi, J. Kim, K. Ji, S. Kim, B. Ahn, J. Yun, K. Choi, J.S. Khim, X. Zhang, and J.P. Giesy	Endocrine Disruption and Consequences of Chronic Exposure to Ibuprofen in Japanese Medaka (Oryzias latipes) and Freshwater Cladocerans Daphnia magna and Moina macrocopa	Aquat. Toxicol.98(3): 256-264	2010		Han,S., K. Choi, J. Kim, K. Ji, S. Kim, B. Ahn, J. Yun, K. Choi, J.S. Khim, X. Zhang, and J.P. Giesy. Endocrine Disruption and Consequences of Chronic Exposure to Ibuprofen in Japanese Medaka (Oryzias latipes) and Freshwater Cladocerans Daphnia magna and Moina macrocopa. Aquat. Toxicol.98(3): 256-264, 2010. ECOREF #153626	Google Scholar
153646	Constantine,L.A., and D.B. Huggett	A Comparison of the Chronic Effects of Human Pharmaceuticals on Two Cladocerans, Daphnia magna and Ceriodaphnia dubia	Chemosphere80(9): 1069-1074	2010		Constantine,L.A., and D.B. Huggett. A Comparison of the Chronic Effects of Human Pharmaceuticals on Two Cladocerans, Daphnia magna and Ceriodaphnia dubia. Chemosphere80(9): 1069-1074, 2010. ECOREF #153646	Google Scholar
153663	Kim,J., J. Park, P.G. Kim, C. Lee, K. Choi, and K. Choi	Implication of Global Environmental Changes on Chemical Toxicity-Effect of Water Temperature, pH, and Ultraviolet B Irradiation on Acute Toxicity of Several Pharmaceuticals in Daphnia magna	Ecotoxicology19(4): 662-669	2010		Kim,J., J. Park, P.G. Kim, C. Lee, K. Choi, and K. Choi. Implication of Global Environmental Changes on Chemical Toxicity-Effect of Water Temperature, pH, and Ultraviolet B Irradiation on Acute Toxicity of Several Pharmaceuticals in Daphnia magna. Ecotoxicology19(4): 662-669, 2010. ECOREF #153663	Google Scholar
153669	Heckmann,L.H., A. Callaghan, H.L. Hooper, R. Connon, T.H. Hutchinson, S.J. Maund, and R.M. Sibly	Chronic Toxicity of Ibuprofen to Daphnia magna: Effects on Life History Traits and Population Dynamics	Toxicol. Lett.172(3): 137-145	2007		Heckmann,L.H., A. Callaghan, H.L. Hooper, R. Connon, T.H. Hutchinson, S.J. Maund, and R.M. Sibly. Chronic Toxicity of Ibuprofen to Daphnia magna: Effects on Life History Traits and Population Dynamics. Toxicol. Lett.172(3): 137-145, 2007. ECOREF #153669	Google Scholar
153670	Cleuvers,M.	Aquatic Ecotoxicity of Pharmaceuticals Including the Assessment of Combination Effects	Toxicol. Lett.142:185-194	2003		Cleuvers,M.. Aquatic Ecotoxicity of Pharmaceuticals Including the Assessment of Combination Effects. Toxicol. Lett.142:185-194, 2003. ECOREF #153670	Google Scholar
154572	Taylor,N.S., R.J.M. Weber, T.A. White, and M.R. Viant	Discriminating Between Different Acute Chemical Toxicities via Changes in the Daphnid Metabolome	Toxicol. Sci.118(1): 307-317	2010		Taylor,N.S., R.J.M. Weber, T.A. White, and M.R. Viant. Discriminating Between Different Acute Chemical Toxicities via Changes in the Daphnid Metabolome. Toxicol. Sci.118(1): 307-317, 2010. ECOREF #154572	Google Scholar
154922	Sauter,S., G.A. LeBlanc, S.J. Ells, and K.S. Buxton	Acute and Chronic Toxicity of Propachlor, Methomyl, Baygon, and Baytex to the Water Flea (Daphnia magna) and the Fathead Minnow (Pimephales promelas)	Submitted to Environmental Research Laboratory, U.S. Environmental Protection Agency, Duluth, MN by E G & G Bionomics, Wareham, MA:63 p.	1977		Sauter,S., G.A. LeBlanc, S.J. Ells, and K.S. Buxton. Acute and Chronic Toxicity of Propachlor, Methomyl, Baygon, and Baytex to the Water Flea (Daphnia magna) and the Fathead Minnow (Pimephales promelas). Submitted to Environmental Research Laboratory, U.S. Environmental Protection Agency, Duluth, MN by E G & G Bionomics, Wareham, MA:63 p., 1977. ECOREF #154922	Google Scholar
154963	Lee,J., K. Ji, Y.L. Kho, P. Kim, and K. Choi	Chronic Exposure to Diclofenac on Two Freshwater Cladocerans and Japanese Medaka	Ecotoxicol. Environ. Saf.74(5): 1216-1225	2011		Lee,J., K. Ji, Y.L. Kho, P. Kim, and K. Choi. Chronic Exposure to Diclofenac on Two Freshwater Cladocerans and Japanese Medaka. Ecotoxicol. Environ. Saf.74(5): 1216-1225, 2011. ECOREF #154963	Google Scholar
155069	Quinn,B., W. Schmidt, K. O'Rourke, and R. Hernan	Effects of the Pharmaceuticals Gemfibrozil and Diclofenac on Biomarker Expression in the Zebra Mussel (Dreissena polymorpha) and Their Comparison with Standardised Toxicity Tests	Chemosphere84(5): 657-663	2011		Quinn,B., W. Schmidt, K. O'Rourke, and R. Hernan. Effects of the Pharmaceuticals Gemfibrozil and Diclofenac on Biomarker Expression in the Zebra Mussel (Dreissena polymorpha) and Their Comparison with Standardised Toxicity Tests. Chemosphere84(5): 657-663, 2011. ECOREF #155069	Google Scholar
155070	Van der Grinten,E., M.G. Pikkemaat, E.J. Van den Brandhof, G.J. Stroomberg, and M.H.S. Kraak	Comparing the Sensitivity of Algal, Cyanobacterial and Bacterial Bioassays to Different Groups of Antibiotics	Chemosphere80(1): 1-6	2010		Van der Grinten,E., M.G. Pikkemaat, E.J. Van den Brandhof, G.J. Stroomberg, and M.H.S. Kraak. Comparing the Sensitivity of Algal, Cyanobacterial and Bacterial Bioassays to Different Groups of Antibiotics. Chemosphere80(1): 1-6, 2010. ECOREF #155070	Google Scholar
155080	Ra,J.S., S.Y. Oh, B.C. Lee, and S.D. Kim	The Effect of Suspended Particles Coated by Humic Acid on the Toxicity of Pharmaceuticals, Estrogens, and Phenolic Compounds	Environ. Int.34(2): 184-192	2008		Ra,J.S., S.Y. Oh, B.C. Lee, and S.D. Kim. The Effect of Suspended Particles Coated by Humic Acid on the Toxicity of Pharmaceuticals, Estrogens, and Phenolic Compounds. Environ. Int.34(2): 184-192, 2008. ECOREF #155080	Google Scholar
155081	Cleuvers,M.	Chronic Mixture Toxicity of Pharmaceuticals to Daphnia - The Example of Nonsteroidal Anti-Inflammatory Drugs	In: K.Kummerer (Ed.), Pharmaceuticals in the Environment. Sources, Fate, Effects and Risks (2nd Ed), Springer, Heidelberg, Germany17:277-284	2008		Cleuvers,M.. Chronic Mixture Toxicity of Pharmaceuticals to Daphnia - The Example of Nonsteroidal Anti-Inflammatory Drugs. In: K.Kummerer (Ed.), Pharmaceuticals in the Environment. Sources, Fate, Effects and Risks (2nd Ed), Springer, Heidelberg, Germany17:277-284, 2008. ECOREF #155081	Google Scholar
155122	Heckmann,L.H., R.M. Sibly, R. Connon, H.L. Hooper, T.H. Hutchinson, S.J. Maund, C.J. Hill, A. Bouetard, and A. Callagha	Systems Biology Meets Stress Ecology: Linking Molecular and Organismal Stress Responses in Daphnia magna	Genome Biol.9(2): 46 p.	2008		Heckmann,L.H., R.M. Sibly, R. Connon, H.L. Hooper, T.H. Hutchinson, S.J. Maund, C.J. Hill, A. Bouetard, and A. Callagha. Systems Biology Meets Stress Ecology: Linking Molecular and Organismal Stress Responses in Daphnia magna. Genome Biol.9(2): 46 p., 2008. ECOREF #155122	Google Scholar
155862	Han,G.H., H.G. Hur, and S.D. Kim	Ecotoxicological Risk of Pharmaceuticals from Wastewater Treatment Plants in Korea: Occurrence and Toxicity to Daphnia magna	Environ. Toxicol. Chem.25(1): 265-271	2006		Han,G.H., H.G. Hur, and S.D. Kim. Ecotoxicological Risk of Pharmaceuticals from Wastewater Treatment Plants in Korea: Occurrence and Toxicity to Daphnia magna. Environ. Toxicol. Chem.25(1): 265-271, 2006. ECOREF #155862	Google Scholar
158790	Ma,J., J. Chen, P. Wang, and S. Tong	Comparative Sensitivity of Eight Freshwater Phytoplankton Species to Isoprocarb, Propargite, Flumetralin and Propiconazol	Pol. J. Environ. Stud.17(4): 525-529	2008		Ma,J., J. Chen, P. Wang, and S. Tong. Comparative Sensitivity of Eight Freshwater Phytoplankton Species to Isoprocarb, Propargite, Flumetralin and Propiconazol. Pol. J. Environ. Stud.17(4): 525-529, 2008. ECOREF #158790	Google Scholar
159999	Matsumoto,K.I., M. Hosokawa, K. Kuroda, and G. Endo	Toxicity of Agricultural Chemicals in Daphnia magna	Osaka City Med. J.55(2): 89-97	2009		Matsumoto,K.I., M. Hosokawa, K. Kuroda, and G. Endo. Toxicity of Agricultural Chemicals in Daphnia magna. Osaka City Med. J.55(2): 89-97, 2009. ECOREF #159999	Google Scholar
160078	Wu,H.Y., H.X. Xu, Y.B. Hong, J.F. Zhang, and J.C. Wu	The Use of Biomarkers in the Antioxidant Responses of Daphnia magna to the Acute and Chronic Exposure to No. 20 Diesel Oil and 2,4-Dichlorophenol	Chem. Spec. Bioavail.23(2): 80-87	2011		Wu,H.Y., H.X. Xu, Y.B. Hong, J.F. Zhang, and J.C. Wu. The Use of Biomarkers in the Antioxidant Responses of Daphnia magna to the Acute and Chronic Exposure to No. 20 Diesel Oil and 2,4-Dichlorophenol. Chem. Spec. Bioavail.23(2): 80-87, 2011. ECOREF #160078	Google Scholar
160085	De Liguoro,M., V. Di Leva, M. Dalla Bona, R. Merlanti, G. Caporale, and G. Radaelli	Sublethal Effects of Trimethoprim on Four Freshwater Organisms	Ecotoxicol. Environ. Saf.82:114-121	2012		De Liguoro,M., V. Di Leva, M. Dalla Bona, R. Merlanti, G. Caporale, and G. Radaelli. Sublethal Effects of Trimethoprim on Four Freshwater Organisms. Ecotoxicol. Environ. Saf.82:114-121, 2012. ECOREF #160085	Google Scholar
160232	Rosa,R., P. Materatski, M. Moreira-Santos, J.P. Sousa, and R. Ribeiro	A Scaled-up System to Evaluate Zooplankton Spatial Avoidance and the Population Immediate Decline Concentration	Environ. Toxicol. Chem.31(6): 1301-1305	2012		Rosa,R., P. Materatski, M. Moreira-Santos, J.P. Sousa, and R. Ribeiro. A Scaled-up System to Evaluate Zooplankton Spatial Avoidance and the Population Immediate Decline Concentration. Environ. Toxicol. Chem.31(6): 1301-1305, 2012. ECOREF #160232	Google Scholar
160535	Campos,B., B. Pina, M. Fernandez-Sanjuan, S. Lacorte, and C. Barata	Enhanced Offspring Production in Daphnia magna Clones Exposed to Serotonin Reuptake Inhibitors and 4-Nonylphenol. Stage- and Food-Dependent Effects	Aquat. Toxicol.109:100-110	2012		Campos,B., B. Pina, M. Fernandez-Sanjuan, S. Lacorte, and C. Barata. Enhanced Offspring Production in Daphnia magna Clones Exposed to Serotonin Reuptake Inhibitors and 4-Nonylphenol. Stage- and Food-Dependent Effects. Aquat. Toxicol.109:100-110, 2012. ECOREF #160535	Google Scholar
160737	Seeland,A., M. Oetken, A. Kiss, E. Fries, and J. Oehlmann	Acute and Chronic Toxicity of Benzotriazoles to Aquatic Organisms	Environ. Sci. Pollut. Res.19(5): 1781-1790	2012		Seeland,A., M. Oetken, A. Kiss, E. Fries, and J. Oehlmann. Acute and Chronic Toxicity of Benzotriazoles to Aquatic Organisms. Environ. Sci. Pollut. Res.19(5): 1781-1790, 2012. ECOREF #160737	Google Scholar
160941	Ton,S.S., S.H. Chang, L.Y. Hsu, M.H. Wang, and K.S. Wang	Evaluation of Acute Toxicity and Teratogenic Effects of Disinfectants by Daphnia magna Embryo Assay	Environ. Pollut.168:54-61	2012		Ton,S.S., S.H. Chang, L.Y. Hsu, M.H. Wang, and K.S. Wang. Evaluation of Acute Toxicity and Teratogenic Effects of Disinfectants by Daphnia magna Embryo Assay. Environ. Pollut.168:54-61, 2012. ECOREF #160941	Google Scholar
164612	Ji,K., S. Kim, S. Han, J. Seo, S. Lee, Y. Park, K. Choi, Y.L. Kho, P.G. Kim, J. Park, and K. Choi	Risk Assessment of Chlortetracycline, Oxytetracycline, Sulfamethazine, Sulfathiazole, and Erythromycin in Aquatic Environment: Are the Current Environmental Concentrations Safe?	Ecotoxicology21(7): 2031-2050	2012		Ji,K., S. Kim, S. Han, J. Seo, S. Lee, Y. Park, K. Choi, Y.L. Kho, P.G. Kim, J. Park, and K. Choi. Risk Assessment of Chlortetracycline, Oxytetracycline, Sulfamethazine, Sulfathiazole, and Erythromycin in Aquatic Environment: Are the Current Environmental Concentrations Safe?. Ecotoxicology21(7): 2031-2050, 2012. ECOREF #164612	Google Scholar
164628	Barnidge,D., D. Brooke, G. Elonen, T. Goldenstein, M. Hoglund, M. Kahl, G. Mielke, and A. Puglisi	Toxicity of Data Gap Compounds to Fathead Minnows (Pimephales promelas) and Daphnids (Daphnia magna)	U. S. Environmental Protection Agency, Environmental Research Laboratory, Duluth, MN:47 p.	1990		Barnidge,D., D. Brooke, G. Elonen, T. Goldenstein, M. Hoglund, M. Kahl, G. Mielke, and A. Puglisi. Toxicity of Data Gap Compounds to Fathead Minnows (Pimephales promelas) and Daphnids (Daphnia magna). U. S. Environmental Protection Agency, Environmental Research Laboratory, Duluth, MN:47 p., 1990. ECOREF #164628	Google Scholar
164767	Brain,R.A., J.R. Arnie, J.R. Porch, and A.J. Hosmer	Recovery of Photosynthesis and Growth Rate in Green, Blue-Green, and Diatom Algae After Exposure to Atrazine	Environ. Toxicol. Chem.31(11): 2572-2581	2012		Brain,R.A., J.R. Arnie, J.R. Porch, and A.J. Hosmer. Recovery of Photosynthesis and Growth Rate in Green, Blue-Green, and Diatom Algae After Exposure to Atrazine. Environ. Toxicol. Chem.31(11): 2572-2581, 2012. ECOREF #164767	Google Scholar
164890	Spehar,R.L., L.T. Brooke, T.P. Markee, and M.D. Kahl	Comparative Toxicity and Bioconcentration of Nonylphenol in Freshwater Organisms	Environ. Toxicol. Chem.29(9): 2104-2111	2010		Spehar,R.L., L.T. Brooke, T.P. Markee, and M.D. Kahl. Comparative Toxicity and Bioconcentration of Nonylphenol in Freshwater Organisms. Environ. Toxicol. Chem.29(9): 2104-2111, 2010. ECOREF #164890	Google Scholar
164943	Gonzalez-Pleiter,M., S. Gonzalo, I. Rodea-Palomares, F. Leganes, R. Rosal, K. Boltes, E. Marco, and F. Fernandez-Pinas	Toxicity of Five Antibiotics and Their Mixtures Towards Photosynthetic Aquatic Organisms: Implications for Environmental Risk Assessment	Water Res.47(6): 2050-2064	2013		Gonzalez-Pleiter,M., S. Gonzalo, I. Rodea-Palomares, F. Leganes, R. Rosal, K. Boltes, E. Marco, and F. Fernandez-Pinas. Toxicity of Five Antibiotics and Their Mixtures Towards Photosynthetic Aquatic Organisms: Implications for Environmental Risk Assessment. Water Res.47(6): 2050-2064, 2013. ECOREF #164943	Google Scholar
165123	Jemec,A., T. Tisler, B. Erjavec, and A. Pintar	Antioxidant Responses and Whole-Organism Changes in Daphnia magna Acutely and Chronically Exposed to Endocrine Disruptor Bisphenol A	Ecotoxicol. Environ. Saf.86:213-218	2012		Jemec,A., T. Tisler, B. Erjavec, and A. Pintar. Antioxidant Responses and Whole-Organism Changes in Daphnia magna Acutely and Chronically Exposed to Endocrine Disruptor Bisphenol A. Ecotoxicol. Environ. Saf.86:213-218, 2012. ECOREF #165123	Google Scholar
165277	Perez,J., I. Domingues, A.M.V.M. Soares, and S. Loureiro	Growth Rate of Pseudokirchneriella subcapitata Exposed to Herbicides Found in Surface Waters in the Alqueva Reservoir (Portugal): A Bottom-up Approach Using Binary Mixtures	Ecotoxicology20(6): 1167-1175	2011		Perez,J., I. Domingues, A.M.V.M. Soares, and S. Loureiro. Growth Rate of Pseudokirchneriella subcapitata Exposed to Herbicides Found in Surface Waters in the Alqueva Reservoir (Portugal): A Bottom-up Approach Using Binary Mixtures. Ecotoxicology20(6): 1167-1175, 2011. ECOREF #165277	Google Scholar
165327	Friberg-Jensen,U., G. Nachman, and K.S. Christoffersen	Early Signs of Lethal Effects in Daphnia magna (Branchiopoda, Cladocera) Exposed to the Insecticide Cypermethrin and the Fungicide Azoxystrobin	Environ. Toxicol. Chem.29(10): 2371-2378	2010		Friberg-Jensen,U., G. Nachman, and K.S. Christoffersen. Early Signs of Lethal Effects in Daphnia magna (Branchiopoda, Cladocera) Exposed to the Insecticide Cypermethrin and the Fungicide Azoxystrobin. Environ. Toxicol. Chem.29(10): 2371-2378, 2010. ECOREF #165327	Google Scholar
166300	Lu,G., Z. Li, and J. Liu	Effects of Selected Pharmaceuticals on Growth, Reproduction and Feeding of Daphnia magna	Fresenius Environ. Bull.22(9): 2583-2589	2013		Lu,G., Z. Li, and J. Liu. Effects of Selected Pharmaceuticals on Growth, Reproduction and Feeding of Daphnia magna. Fresenius Environ. Bull.22(9): 2583-2589, 2013. ECOREF #166300	Google Scholar
167113	National Association of Photographic Manufacturers	Environmental Effect of Photoprocessing Chemicals Vol I and II (557)	EPA/OTS Doc. #40-8469216:536 p.	1974		National Association of Photographic Manufacturers. Environmental Effect of Photoprocessing Chemicals Vol I and II (557). EPA/OTS Doc. #40-8469216:536 p., 1974. ECOREF #167113	Google Scholar
167226	Minguez,L., E. Farcy, C. Ballandonne, A. Lepailleur, A. Serpentini, J.M. Lebel, R. Bureau, and M.P. Halm-Lemeille	Acute Toxicity of 8 Antidepressants: What are Their Modes of Action?	Chemosphere108(0): 314-319	2014		Minguez,L., E. Farcy, C. Ballandonne, A. Lepailleur, A. Serpentini, J.M. Lebel, R. Bureau, and M.P. Halm-Lemeille. Acute Toxicity of 8 Antidepressants: What are Their Modes of Action?. Chemosphere108(0): 314-319, 2014. ECOREF #167226	Google Scholar
168254	Kim,P., Y. Park, K. Ji, J. Seo, S. Lee, K. Choi, Y. Kho, J. Park, and K. Choi	Effect of Chronic Exposure to Acetaminophen and Lincomycin on Japanese Medaka (Oryzias latipes) and Freshwater Cladocerans Daphnia magna and Moina macrocopa, and Potential Mechanisms of Endocrine Disruption	Chemosphere89(1): 10-18	2012		Kim,P., Y. Park, K. Ji, J. Seo, S. Lee, K. Choi, Y. Kho, J. Park, and K. Choi. Effect of Chronic Exposure to Acetaminophen and Lincomycin on Japanese Medaka (Oryzias latipes) and Freshwater Cladocerans Daphnia magna and Moina macrocopa, and Potential Mechanisms of Endocrine Disruption. Chemosphere89(1): 10-18, 2012. ECOREF #168254	Google Scholar
168576	Campos,B., N. Garcia-Reyero, C. Rivetti, L. Escalon, T. Habib, R. Tauler, S. Tsakovski, B. Pina, and C. Barata	Identification of Metabolic Pathways in Daphnia magna Explaining Hormetic Effects of Selective Serotonin Reuptake Inhibitors and 4-Nonylphenol Using Transcriptomic and Phenotypic Responses	Environ. Sci. Technol.47(16): 9434-9443	2013		Campos,B., N. Garcia-Reyero, C. Rivetti, L. Escalon, T. Habib, R. Tauler, S. Tsakovski, B. Pina, and C. Barata. Identification of Metabolic Pathways in Daphnia magna Explaining Hormetic Effects of Selective Serotonin Reuptake Inhibitors and 4-Nonylphenol Using Transcriptomic and Phenotypic Responses. Environ. Sci. Technol.47(16): 9434-9443, 2013. ECOREF #168576	Google Scholar
168878	Kolar,B., L. Arnus, B. Jeretin, A. Gutmaher, D. Drobne, and M.K. Durjava	The Toxic Effect of Oxytetracycline and Trimethoprim in the Aquatic Environment	Chemosphere115:75-80	2014		Kolar,B., L. Arnus, B. Jeretin, A. Gutmaher, D. Drobne, and M.K. Durjava. The Toxic Effect of Oxytetracycline and Trimethoprim in the Aquatic Environment. Chemosphere115:75-80, 2014. ECOREF #168878	Google Scholar
169117	Dom,N., D. Knapen, and R. Blust	Assessment of Aquatic Experimental Versus Predicted and Extrapolated Chronic Toxicity Data of Four Structural Analogues	Chemosphere86(1): 56-64	2012		Dom,N., D. Knapen, and R. Blust. Assessment of Aquatic Experimental Versus Predicted and Extrapolated Chronic Toxicity Data of Four Structural Analogues. Chemosphere86(1): 56-64, 2012. ECOREF #169117	Google Scholar
170153	Mansilha,C., P. Silva, S. Rocha, P. Gameiro, V. Domingues, C. Pinho, and I.M.P.L.V.O. Ferreira	Bisphenol A Migration from Plastic Materials: Direct Insight of Ecotoxicity in Daphnia magna	Environ. Sci. Pollut. Res.20(9): 6007-6018	2013		Mansilha,C., P. Silva, S. Rocha, P. Gameiro, V. Domingues, C. Pinho, and I.M.P.L.V.O. Ferreira. Bisphenol A Migration from Plastic Materials: Direct Insight of Ecotoxicity in Daphnia magna. Environ. Sci. Pollut. Res.20(9): 6007-6018, 2013. ECOREF #170153	Google Scholar
170257	Beklioglu,M., S.B. Akkas, H.E. Ozcan, G. Bezirci, and I. Togan	Effects of 4-Nonylphenol, Fish Predation and Food Availability on Survival and Life History Traits of Daphnia magna Straus	Ecotoxicology19(5): 901-910	2010		Beklioglu,M., S.B. Akkas, H.E. Ozcan, G. Bezirci, and I. Togan. Effects of 4-Nonylphenol, Fish Predation and Food Availability on Survival and Life History Traits of Daphnia magna Straus. Ecotoxicology19(5): 901-910, 2010. ECOREF #170257	Google Scholar
170319	Lin,K.	Joint Acute Toxicity of Tributyl Phosphate and Triphenyl Phosphate to Daphnia magna	Environ. Chem. Lett.7(4): 309-312	2009		Lin,K.. Joint Acute Toxicity of Tributyl Phosphate and Triphenyl Phosphate to Daphnia magna. Environ. Chem. Lett.7(4): 309-312, 2009. ECOREF #170319	Google Scholar
170363	Chen,Y., J. Huang, L. Xing, H. Liu, J.P. Giesy, H. Yu, and X. Zhang	Effects of Multigenerational Exposures of D. magna to Environmentally Relevant Concentrations of Pentachlorophenol	Environ. Sci. Pollut. Res.21:234-243	2014		Chen,Y., J. Huang, L. Xing, H. Liu, J.P. Giesy, H. Yu, and X. Zhang. Effects of Multigenerational Exposures of D. magna to Environmentally Relevant Concentrations of Pentachlorophenol. Environ. Sci. Pollut. Res.21:234-243, 2014. ECOREF #170363	Google Scholar
170733	Scanlan,L.D., A.V. Loguinov, Q. Teng, P. Antczak, K.P. Dailey, D.T. Nowinski, J. Kornbluh, X.X. Lin, E. Lachenauer, A.	Gene Transcription, Metabolite and Lipid Profiling in Eco-Indicator Daphnia magna Indicate Diverse Mechanisms of Toxicity by Legacy and Emerging Flame-Retardants	Environ. Sci. Technol.49(12): 7400-7410	2015		Scanlan,L.D., A.V. Loguinov, Q. Teng, P. Antczak, K.P. Dailey, D.T. Nowinski, J. Kornbluh, X.X. Lin, E. Lachenauer, A. . Gene Transcription, Metabolite and Lipid Profiling in Eco-Indicator Daphnia magna Indicate Diverse Mechanisms of Toxicity by Legacy and Emerging Flame-Retardants. Environ. Sci. Technol.49(12): 7400-7410, 2015. ECOREF #170733	Google Scholar
170796	Copin,P.J., and N. Chevre	Modelling the Effects of Pulse Exposure of Several PSII Inhibitors on Two Algae	Chemosphere137:70-77	2015		Copin,P.J., and N. Chevre. Modelling the Effects of Pulse Exposure of Several PSII Inhibitors on Two Algae. Chemosphere137:70-77, 2015. ECOREF #170796	Google Scholar
170827	Sengupta,N., E.J. Litoff, and W.S. Baldwin	The HR96 Activator, Atrazine, Reduces Sensitivity of D. magna to Triclosan and DHA	Chemosphere128:299-306	2015		Sengupta,N., E.J. Litoff, and W.S. Baldwin. The HR96 Activator, Atrazine, Reduces Sensitivity of D. magna to Triclosan and DHA. Chemosphere128:299-306, 2015. ECOREF #170827	Google Scholar
170841	Clemente,Z., R. Grillo, M. Jonsson, N.Z.P. Santos, L.O. Feitosa, R. Lima, and L.F. Fraceto	Ecotoxicological Evaluation of Poly(Epsilon-Caprolactone) Nanocapsules Containing Triazine Herbicides	J. Nanosci. Nanotechnol.14:1-7	2014		Clemente,Z., R. Grillo, M. Jonsson, N.Z.P. Santos, L.O. Feitosa, R. Lima, and L.F. Fraceto. Ecotoxicological Evaluation of Poly(Epsilon-Caprolactone) Nanocapsules Containing Triazine Herbicides. J. Nanosci. Nanotechnol.14:1-7, 2014. ECOREF #170841	Google Scholar
170848	Moreira,R.A., A. Da Silva Mansano, L.C. Da Silva, and O. Rocha	A Comparative Study of the Acute Toxicity of the Herbicide Atrazine to Cladocerans Daphnia magna, Ceriodaphnia silvestrii and Macrothrix flabelligera (Um Estudo Comparativo da Toxicidade Aguda do Herbicida Atrazina aos	Acta Limnol. Brasil.26(1): 1-8	2014		Moreira,R.A., A. Da Silva Mansano, L.C. Da Silva, and O. Rocha. A Comparative Study of the Acute Toxicity of the Herbicide Atrazine to Cladocerans Daphnia magna, Ceriodaphnia silvestrii and Macrothrix flabelligera (Um Estudo Comparativo da Toxicidade Aguda do Herbicida Atrazina aos . Acta Limnol. Brasil.26(1): 1-8, 2014. ECOREF #170848	Google Scholar
171371	Norgaard,K.B., and N. Cedergreen	Pesticide Cocktails can Interact Synergistically on Aquatic Crustaceans	Environ. Sci. Pollut. Res.17:957-967	2010		Norgaard,K.B., and N. Cedergreen. Pesticide Cocktails can Interact Synergistically on Aquatic Crustaceans. Environ. Sci. Pollut. Res.17:957-967, 2010. ECOREF #171371	Google Scholar
171489	Chevalier,J., E. Harscoet, M. Keller, P. Pandard, J. Cachot, and M. Grote	Exploration of Daphnia Behavioral Effect Profiles Induced by a Broad Range of Toxicants with Different Modes of Action	Environ. Toxicol. Chem.34(8): 1760-1769	2015		Chevalier,J., E. Harscoet, M. Keller, P. Pandard, J. Cachot, and M. Grote. Exploration of Daphnia Behavioral Effect Profiles Induced by a Broad Range of Toxicants with Different Modes of Action. Environ. Toxicol. Chem.34(8): 1760-1769, 2015. ECOREF #171489	Google Scholar
172483	Minderhout,T., T.Z. Kendall, and H.O. Krueger	DEET: A Semi-Static Life-Cycle Toxicity Test with the Cladoceran (Daphnia magna)	Project 319A-128. Wildlife International:82 p.	2008		Minderhout,T., T.Z. Kendall, and H.O. Krueger. DEET: A Semi-Static Life-Cycle Toxicity Test with the Cladoceran (Daphnia magna). Project 319A-128. Wildlife International:82 p., 2008. ECOREF #172483	Google Scholar
172497	Brunson,M.W., E.A. Wilson, and W.L. Goodfellow	Acute and Chronic Toxicity Methiocarb to Selected Aquatic Organisms	La. Agric. Exp. Stn.:365-376	1985		Brunson,M.W., E.A. Wilson, and W.L. Goodfellow. Acute and Chronic Toxicity Methiocarb to Selected Aquatic Organisms. La. Agric. Exp. Stn.:365-376, 1985. ECOREF #172497	Google Scholar
173004	Forbis,A.D., and D. Burgess	Acute Toxicity of N,N-Diethyl-meta-Toluamide (DEET) to Daphnia magna	Report 33909, Analytical Bio-Chemistry Laboratories, Columbia, MO:48 p.	1985		Forbis,A.D., and D. Burgess. Acute Toxicity of N,N-Diethyl-meta-Toluamide (DEET) to Daphnia magna. Report 33909, Analytical Bio-Chemistry Laboratories, Columbia, MO:48 p., 1985. ECOREF #173004	Google Scholar
173370	Zarrelli,A., M. Dellagreca, M.R. Iesce, M. Lavorgna, F. Temussi, L. Schiavone, E. Criscuolo, A. Parrella, L. Previtera,	Ecotoxicological Evaluation of Caffeine and Its Derivatives from a Simulated Chlorination Step	Sci. Total Environ.470:453-458	2014		Zarrelli,A., M. Dellagreca, M.R. Iesce, M. Lavorgna, F. Temussi, L. Schiavone, E. Criscuolo, A. Parrella, L. Previtera,. Ecotoxicological Evaluation of Caffeine and Its Derivatives from a Simulated Chlorination Step. Sci. Total Environ.470:453-458, 2014. ECOREF #173370	Google Scholar
173580	Jordao,R., B. Campos, M.F.L. Lemos, A.M.V.M. Soares, R. Tauler, and C. Barata	Induction of Multixenobiotic Defense Mechanisms in Resistant Daphnia magna Clones as a General Cellular Response to Stress	Aquat. Toxicol.175:132-143	2016		Jordao,R., B. Campos, M.F.L. Lemos, A.M.V.M. Soares, R. Tauler, and C. Barata. Induction of Multixenobiotic Defense Mechanisms in Resistant Daphnia magna Clones as a General Cellular Response to Stress. Aquat. Toxicol.175:132-143, 2016. ECOREF #173580	Google Scholar
173729	Jordao,R., E. Garreta, B. Campos, M.F.L. Lemos, A.M.V.M. Soares, R. Tauler, and C. Barata	Compounds Altering Fat Storage in Daphnia magna	Sci. Total Environ.545/546:127-136	2016		Jordao,R., E. Garreta, B. Campos, M.F.L. Lemos, A.M.V.M. Soares, R. Tauler, and C. Barata. Compounds Altering Fat Storage in Daphnia magna. Sci. Total Environ.545/546:127-136, 2016. ECOREF #173729	Google Scholar
173740	Cleuvers,M.	Aquatic Ecotoxicity of Pharmaceuticals Including the Assessment of Combination Effects	In: D.Dietrich, S.Webb, and T.Petry (Eds.), Hot Spot Pollutants: Pharmaceuticals in the Environment, Elsevier Acad. Press:189-202	2004		Cleuvers,M.. Aquatic Ecotoxicity of Pharmaceuticals Including the Assessment of Combination Effects. In: D.Dietrich, S.Webb, and T.Petry (Eds.), Hot Spot Pollutants: Pharmaceuticals in the Environment, Elsevier Acad. Press:189-202, 2004. ECOREF #173740	Google Scholar
173962	Campos,B., R. Jordao, C. Rivetti, M.F.L. Lemos, A.M.V.M. Soares, R. Tauler, and C. Barata	Two-Generational Effects of Contaminants in Daphnia magna: Effects of Offspring Quality	Environ. Toxicol. Chem.35(6): 1470-1477	2016		Campos,B., R. Jordao, C. Rivetti, M.F.L. Lemos, A.M.V.M. Soares, R. Tauler, and C. Barata. Two-Generational Effects of Contaminants in Daphnia magna: Effects of Offspring Quality. Environ. Toxicol. Chem.35(6): 1470-1477, 2016. ECOREF #173962	Google Scholar
174201	Elert,E., K. Preuss, and P. Fink	Infodisruption of Inducible Anti-Predator Defenses Through Commercial Insect Repellents?	Environ. Pollut.210:18-26	2016		Elert,E., K. Preuss, and P. Fink. Infodisruption of Inducible Anti-Predator Defenses Through Commercial Insect Repellents?. Environ. Pollut.210:18-26, 2016. ECOREF #174201	Google Scholar
174384	Baxter,L., R.A. Brain, L. Lissemore, K.R. Solomon, M.L. Hanson, and R.S. Prosser	Influence of Light, Nutrients, and Temperature on the Toxicity of Atrazine to the Algal Species Raphidocelis subcapitata: Implications for the Risk Assessment of Herbicides	Ecotoxicol. Environ. Saf.132:250-259	2016		Baxter,L., R.A. Brain, L. Lissemore, K.R. Solomon, M.L. Hanson, and R.S. Prosser. Influence of Light, Nutrients, and Temperature on the Toxicity of Atrazine to the Algal Species Raphidocelis subcapitata: Implications for the Risk Assessment of Herbicides. Ecotoxicol. Environ. Saf.132:250-259, 2016. ECOREF #174384	Google Scholar
174464	Sengupta,N., P.D. Gerard, and W.S. Baldwin	Perturbations in Polar Lipids, Starvation Survival and Reproduction Following Exposure to Unsaturated Fatty Acids or Environmental Toxicants in Daphnia magna	Chemosphere144:2302-2311	2016		Sengupta,N., P.D. Gerard, and W.S. Baldwin. Perturbations in Polar Lipids, Starvation Survival and Reproduction Following Exposure to Unsaturated Fatty Acids or Environmental Toxicants in Daphnia magna. Chemosphere144:2302-2311, 2016. ECOREF #174464	Google Scholar
174501	Thorngren,J.L., A.D. Harwood, T.M. Murphy, K.E. Huff Hartz, C.Y. Fung, and M.J. Lydy	Fate and Risk of Atrazine and Sulfentrazone to Nontarget Species at an Agriculture Site	Environ. Toxicol. Chem.9999(9999): 1-10	2016		Thorngren,J.L., A.D. Harwood, T.M. Murphy, K.E. Huff Hartz, C.Y. Fung, and M.J. Lydy. Fate and Risk of Atrazine and Sulfentrazone to Nontarget Species at an Agriculture Site. Environ. Toxicol. Chem.9999(9999): 1-10, 2016. ECOREF #174501	Google Scholar
174537	Wagner,N.D., A.J. Simpson, and M.J. Simpson	Metabolomic Responses to Sublethal Contaminant Exposure in Neonate and Adult Daphnia magna	Environ. Toxicol. Chem.36(4): 938-946	2016		Wagner,N.D., A.J. Simpson, and M.J. Simpson. Metabolomic Responses to Sublethal Contaminant Exposure in Neonate and Adult Daphnia magna. Environ. Toxicol. Chem.36(4): 938-946, 2016. ECOREF #174537	Google Scholar
175263	Olmstead,A.W., and G.A. LeBlanc	Toxicity Assessment of Environmentally Relevant Pollutant Mixtures Using a Heuristic Model	Integr. Environ. Assess. Manag.1(2): 114-122	2005		Olmstead,A.W., and G.A. LeBlanc. Toxicity Assessment of Environmentally Relevant Pollutant Mixtures Using a Heuristic Model. Integr. Environ. Assess. Manag.1(2): 114-122, 2005. ECOREF #175263	Google Scholar
176406	Bahrndorff,S., T.Y. Michaelsen, A. Jensen, L.F. Marcussen, M.E. Nielsen, and P. Roslev	Automated Swimming Activity Monitor for Examining Temporal Patterns of Toxicant Effects on Individual Daphnia magna	J. Appl. Toxicol.36(7): 896-902	2016		Bahrndorff,S., T.Y. Michaelsen, A. Jensen, L.F. Marcussen, M.E. Nielsen, and P. Roslev. Automated Swimming Activity Monitor for Examining Temporal Patterns of Toxicant Effects on Individual Daphnia magna. J. Appl. Toxicol.36(7): 896-902, 2016. ECOREF #176406	Google Scholar
176676	Oh,S.J., J. Park, M.J. Lee, S.Y. Park, J.H. Lee, and K. Choi	Ecological Hazard Assessment of Major Veterinary Benzimidazoles: Acute and Chronic Toxicities to Aquatic Microbes and Invertebrates	Environ. Toxicol. Chem.25(8): 2221-2226	2006		Oh,S.J., J. Park, M.J. Lee, S.Y. Park, J.H. Lee, and K. Choi. Ecological Hazard Assessment of Major Veterinary Benzimidazoles: Acute and Chronic Toxicities to Aquatic Microbes and Invertebrates. Environ. Toxicol. Chem.25(8): 2221-2226, 2006. ECOREF #176676	Google Scholar
177434	Silva,A.R.R., D.N. Cardoso, A. Cruz, J. Lourenco, S. Mendo, A.M.V.M. Soares, and S. Loureiro	Ecotoxicity and Genotoxicity of a Binary Combination of Triclosan and Carbendazim to Daphnia magna	Ecotoxicol. Environ. Saf.115:279-290	2015		Silva,A.R.R., D.N. Cardoso, A. Cruz, J. Lourenco, S. Mendo, A.M.V.M. Soares, and S. Loureiro. Ecotoxicity and Genotoxicity of a Binary Combination of Triclosan and Carbendazim to Daphnia magna. Ecotoxicol. Environ. Saf.115:279-290, 2015. ECOREF #177434	Google Scholar
178194	Li,Y., F. Dong, X. Liu, J. Xu, Y. Han, and Y. Zheng	Enantioselectivity in Tebuconazole and Myclobutanil Non-Target Toxicity and Degradation in Soils	Chemosphere122:145-153	2015		Li,Y., F. Dong, X. Liu, J. Xu, Y. Han, and Y. Zheng. Enantioselectivity in Tebuconazole and Myclobutanil Non-Target Toxicity and Degradation in Soils. Chemosphere122:145-153, 2015. ECOREF #178194	Google Scholar
178669	Havelkova,B., D. Hlavkova, V. Kovacova, and M. Beklova	Herbicides in the Cave Environment: Ecotoxicological Risks	Fresenius Environ. Bull.28:781-786	2019		Havelkova,B., D. Hlavkova, V. Kovacova, and M. Beklova. Herbicides in the Cave Environment: Ecotoxicological Risks. Fresenius Environ. Bull.28:781-786, 2019. ECOREF #178669	Google Scholar
178672	Choi,H.J., D. Kim, and T.J. Lee	Photochemical Degradation of Atrazine in UV and UV/H2O2 Process: Pathways and Toxic Effects of Products	Sci. Agric. Bohemica48:927-934	2013		Choi,H.J., D. Kim, and T.J. Lee. Photochemical Degradation of Atrazine in UV and UV/H2O2 Process: Pathways and Toxic Effects of Products. Sci. Agric. Bohemica48:927-934, 2013. ECOREF #178672	Google Scholar
178766	Gersich,F.M., F.A. Blanchard, S.L. Applegath, and C.N. Park	The Precision of Daphnid (Daphnia magna Straus, 1820) Static Acute Toxicity Tests	Arch. Environ. Contam. Toxicol.15(6): 741-749	1986		Gersich,F.M., F.A. Blanchard, S.L. Applegath, and C.N. Park. The Precision of Daphnid (Daphnia magna Straus, 1820) Static Acute Toxicity Tests. Arch. Environ. Contam. Toxicol.15(6): 741-749, 1986. ECOREF #178766	Google Scholar
179425	Monsanto Co.	Acute Toxicity of Triphenyl Phosphate (AB-78-116) to Daphnia magna	EPA/OTS 878211834:8 p.	1983		Monsanto Co.. Acute Toxicity of Triphenyl Phosphate (AB-78-116) to Daphnia magna. EPA/OTS 878211834:8 p., 1983. ECOREF #179425	Google Scholar
179652	Coors,A., P. Vollmar, F. Sacher, and A. Kehrer	Is There Synergistic Interaction Between Fungicides Inhibiting Different Enzymes in the Ergosterol Biosynthesis Pathway in Toxicity Tests with the Green Alga Raphidocelis subcapitata?	Ecotoxicology27(7): 936-944	2018		Coors,A., P. Vollmar, F. Sacher, and A. Kehrer. Is There Synergistic Interaction Between Fungicides Inhibiting Different Enzymes in the Ergosterol Biosynthesis Pathway in Toxicity Tests with the Green Alga Raphidocelis subcapitata?. Ecotoxicology27(7): 936-944, 2018. ECOREF #179652	Google Scholar
179656	Sancho,E., M.J. Villarroel, and M.D. Ferrando	Assessment of Chronic Effects of Tebuconazole on Survival, Reproduction and Growth of Daphnia magna After Different Exposure Times	Ecotoxicol. Environ. Saf.124:10-17	2016		Sancho,E., M.J. Villarroel, and M.D. Ferrando. Assessment of Chronic Effects of Tebuconazole on Survival, Reproduction and Growth of Daphnia magna After Different Exposure Times. Ecotoxicol. Environ. Saf.124:10-17, 2016. ECOREF #179656	Google Scholar
179678	Qi,S.Z., X.F. Chen, Y. Liu, J.Z. Jiang, and C.J. Wang	Comparative Toxicity of Rac- and S-Tebuconazole to Daphnia magna	Chinese Chem. Lett.50:456-462	2015		Qi,S.Z., X.F. Chen, Y. Liu, J.Z. Jiang, and C.J. Wang. Comparative Toxicity of Rac- and S-Tebuconazole to Daphnia magna. Chinese Chem. Lett.50:456-462, 2015. ECOREF #179678	Google Scholar
179679	Qi,S., X. Liu, L. Zhu, X. Chen, and C. Wang	Racemic, R-, and S-Tebuconazole Altered Chitinase and Chitobiase Activity of Daphnia magna	Chinese Chem. Lett.53(3): 171-175	2018		Qi,S., X. Liu, L. Zhu, X. Chen, and C. Wang. Racemic, R-, and S-Tebuconazole Altered Chitinase and Chitobiase Activity of Daphnia magna. Chinese Chem. Lett.53(3): 171-175, 2018. ECOREF #179679	Google Scholar
179719	EPA/OTS	Technical and Toxicological Information on Various Materials from the FMC Corp	EPA/OTS 40-7942486:370 p.	2000		EPA/OTS. Technical and Toxicological Information on Various Materials from the FMC Corp. EPA/OTS 40-7942486:370 p., 2000. ECOREF #179719	Google Scholar
179871	Yuan,S., H. Li, Y. Dang, and C. Liu	Effects of Triphenyl Phosphate on Growth, Reproduction and Transcription of Genes of Daphnia magna	Aquat. Toxicol.195:58-66	2018		Yuan,S., H. Li, Y. Dang, and C. Liu. Effects of Triphenyl Phosphate on Growth, Reproduction and Transcription of Genes of Daphnia magna. Aquat. Toxicol.195:58-66, 2018. ECOREF #179871	Google Scholar
179998	Yang,S.W., Z.G. Yan, F.F. Xu, S.R. Wang, and F.C. Wu	Development of Freshwater Aquatic Life Criteria for Tetrabromobisphenol A in China	Environ. Pollut.169:59-63	2012		Yang,S.W., Z.G. Yan, F.F. Xu, S.R. Wang, and F.C. Wu. Development of Freshwater Aquatic Life Criteria for Tetrabromobisphenol A in China. Environ. Pollut.169:59-63, 2012. ECOREF #179998	Google Scholar
180226	Gottardi,M., and N. Cedergreen	The Synergistic Potential of Azole Fungicides does not Directly Correlate to the Inhibition of Cytochrome P450 Activity in Aquatic Invertebrates	Aquat. Toxicol.207:187-196	2019		Gottardi,M., and N. Cedergreen. The Synergistic Potential of Azole Fungicides does not Directly Correlate to the Inhibition of Cytochrome P450 Activity in Aquatic Invertebrates. Aquat. Toxicol.207:187-196, 2019. ECOREF #180226	Google Scholar
180320	Kusk,K.O., A.M. Christensen, and N. Nyholm	Algal Growth Inhibition Test Results of 425 Organic Chemical Substances	Chemosphere204:405-412	2018		Kusk,K.O., A.M. Christensen, and N. Nyholm. Algal Growth Inhibition Test Results of 425 Organic Chemical Substances. Chemosphere204:405-412, 2018. ECOREF #180320	Google Scholar
180372	Chemical Manufacturers Association	Acute Toxicity of Fourteen Phthalate Esters to Daphnia magna	EPA/OTS 40-8426082:52 p.	1984		Chemical Manufacturers Association. Acute Toxicity of Fourteen Phthalate Esters to Daphnia magna. EPA/OTS 40-8426082:52 p., 1984. ECOREF #180372	Google Scholar
180436	Great Lakes Chemical Corp.	Acute Toxicity of FMBP4A (Tetrabromobisphenol A) to the Water Flea Daphnia magna Straus	EPA/OTS 878216112:11 p.	1985		Great Lakes Chemical Corp.. Acute Toxicity of FMBP4A (Tetrabromobisphenol A) to the Water Flea Daphnia magna Straus. EPA/OTS 878216112:11 p., 1985. ECOREF #180436	Google Scholar
180447	Great Lakes Chemical Corp.	The Chronic Toxicity of Tetrabromobisphenol A to Daphnia magna Under Flow-Through Conditions (Final Report) with Cover Letter Dated 081989	EPA/OTS 40-8998117:60 p.	1989		Great Lakes Chemical Corp.. The Chronic Toxicity of Tetrabromobisphenol A to Daphnia magna Under Flow-Through Conditions (Final Report) with Cover Letter Dated 081989. EPA/OTS 40-8998117:60 p., 1989. ECOREF #180447	Google Scholar
180572	Wei,J., Q. Shen, Y. Ban, Y. Wang, C. Shen, T. Wang, W. Zhao, and X. Xie	Characterization of Acute and Chronic Toxicity of DBP to Daphnia magna	Bull. Environ. Contam. Toxicol.101(2): 214-221	2018		Wei,J., Q. Shen, Y. Ban, Y. Wang, C. Shen, T. Wang, W. Zhao, and X. Xie. Characterization of Acute and Chronic Toxicity of DBP to Daphnia magna. Bull. Environ. Contam. Toxicol.101(2): 214-221, 2018. ECOREF #180572	Google Scholar
180617	Pan,X., Y. Cheng, F. Dong, N. Liu, J. Xu, X. Liu, X. Wu, and Y. Zheng	Stereoselective Bioactivity, Acute Toxicity and Dissipation in Typical Paddy Soils of the Chiral Fungicide Propiconazole	J. Hazard. Mater.359:194-202	2018		Pan,X., Y. Cheng, F. Dong, N. Liu, J. Xu, X. Liu, X. Wu, and Y. Zheng. Stereoselective Bioactivity, Acute Toxicity and Dissipation in Typical Paddy Soils of the Chiral Fungicide Propiconazole. J. Hazard. Mater.359:194-202, 2018. ECOREF #180617	Google Scholar
180793	DeFoe,D.L., G.W. Holcombe, D.E. Hammermeister, and K.E. Biesinger	Solubility and Toxicity of Eight Phthalate Esters to Four Aquatic Organisms	Environ. Toxicol. Chem.9(5): 623-636	1990		DeFoe,D.L., G.W. Holcombe, D.E. Hammermeister, and K.E. Biesinger. Solubility and Toxicity of Eight Phthalate Esters to Four Aquatic Organisms. Environ. Toxicol. Chem.9(5): 623-636, 1990. ECOREF #180793	Google Scholar
180870	Dalhoff,K., M. Gottardi, A. Kretschmann, and N. Cedergreen	What Causes the Difference in Synergistic Potentials of Propiconazole and Prochloraz Toward Pyrethroids in Daphnia magna?	Aquat. Toxicol.172:95-102	2016		Dalhoff,K., M. Gottardi, A. Kretschmann, and N. Cedergreen. What Causes the Difference in Synergistic Potentials of Propiconazole and Prochloraz Toward Pyrethroids in Daphnia magna?. Aquat. Toxicol.172:95-102, 2016. ECOREF #180870	Google Scholar
181891	Coors,A., B. Weisbrod, U. Schoknecht, F. Sacher, and A. Kehrer	Predicting Acute and Chronic Effects of Wood Preservative Products in Daphnia magna and Pseudokirchneriella subcapitata Based on the Concept of Concentration Addition	Environ. Toxicol. Chem.33(2): 382-393	2014		Coors,A., B. Weisbrod, U. Schoknecht, F. Sacher, and A. Kehrer. Predicting Acute and Chronic Effects of Wood Preservative Products in Daphnia magna and Pseudokirchneriella subcapitata Based on the Concept of Concentration Addition. Environ. Toxicol. Chem.33(2): 382-393, 2014. ECOREF #181891	Google Scholar
182490	Shen,C., J. Wei, T. Wang, and Y. Wang	Acute Toxicity and Responses of Antioxidant Systems to Dibutyl Phthalate in Neonate and Adult Daphnia magna	PeerJ:19 p.	2019		Shen,C., J. Wei, T. Wang, and Y. Wang. Acute Toxicity and Responses of Antioxidant Systems to Dibutyl Phthalate in Neonate and Adult Daphnia magna. PeerJ:19 p., 2019. ECOREF #182490	Google Scholar
183212	Li,Y., Y.F. Ma, L.K. Yang, S.Z. Duan, F.Q. Zhou, J.Q. Chen, Y.H. Liu, and B. Zhang	Effects of Azithromycin on Feeding Behavior and Nutrition Accumulation of Daphnia magna Under the Different Exposure Pathways	Ecotoxicol. Environ. Saf.197:7 p.	2020		Li,Y., Y.F. Ma, L.K. Yang, S.Z. Duan, F.Q. Zhou, J.Q. Chen, Y.H. Liu, and B. Zhang. Effects of Azithromycin on Feeding Behavior and Nutrition Accumulation of Daphnia magna Under the Different Exposure Pathways. Ecotoxicol. Environ. Saf.197:7 p., 2020. ECOREF #183212	Google Scholar
183319	Yin,C., X.H. Yang, T.Y. Zhao, P. Watson, F.F. Yang, and H.H. Liu	Changes of the Acute and Chronic Toxicity of Three Antimicrobial Agents to Daphnia magna in the Presence/Absence of Micro-Polystyrene	Environ. Pollut.263:8 p.	2020		Yin,C., X.H. Yang, T.Y. Zhao, P. Watson, F.F. Yang, and H.H. Liu. Changes of the Acute and Chronic Toxicity of Three Antimicrobial Agents to Daphnia magna in the Presence/Absence of Micro-Polystyrene. Environ. Pollut.263:8 p., 2020. ECOREF #183319	Google Scholar
183582	Velioglu,Y.S., S. Fikirdesici-Ergen, P. Aksu, and A. Altindag	Effects of Ozone Treatment on the Degradation and Toxicity of Several Pesticides in Different Groups	J. Agric. Sci.24(2): 245-255	2018		Velioglu,Y.S., S. Fikirdesici-Ergen, P. Aksu, and A. Altindag. Effects of Ozone Treatment on the Degradation and Toxicity of Several Pesticides in Different Groups. J. Agric. Sci.24(2): 245-255, 2018. ECOREF #183582	Google Scholar
184734	Castro,M., and D. Lindqvist	Liposome-Mediated Delivery of Challenging Chemicals to Aid Environmental Assessment of Bioaccumulative (B) and Toxic (T) Properties	Sci. Rep.10(1): 10 p.	2020		Castro,M., and D. Lindqvist. Liposome-Mediated Delivery of Challenging Chemicals to Aid Environmental Assessment of Bioaccumulative (B) and Toxic (T) Properties. Sci. Rep.10(1): 10 p., 2020. ECOREF #184734	Google Scholar
185707	Bazin,I., A. Gadal, E. Touraud, and B. Roig	Hydroxy Benzoate Preservatives (Parabens) in the Environment: Data for Environmental Toxicity Assessment	In: Xenobiotics in the Urban Water Cycle: Mass Flows, Environmental Processes, Mitigation and Treatment Strategies:245-257	2010		Bazin,I., A. Gadal, E. Touraud, and B. Roig. Hydroxy Benzoate Preservatives (Parabens) in the Environment: Data for Environmental Toxicity Assessment. In: Xenobiotics in the Urban Water Cycle: Mass Flows, Environmental Processes, Mitigation and Treatment Strategies:245-257, 2010. ECOREF #185707	Google Scholar
185812	Parkerton,T.F., D.J. Letinski, E.J. Febbo, J.D. Butler, C.A. Sutherland, G.E. Bragin, B.M. Hedgpeth, B.A. Kelley, A.D.	Assessing Toxicity of Hydrophobic Aliphatic and Monoaromatic Hydrocarbons at the Solubility Limit Using Novel Dosing Methods	Chemosphere265:11 p.	2021		Parkerton,T.F., D.J. Letinski, E.J. Febbo, J.D. Butler, C.A. Sutherland, G.E. Bragin, B.M. Hedgpeth, B.A. Kelley, A.D. . Assessing Toxicity of Hydrophobic Aliphatic and Monoaromatic Hydrocarbons at the Solubility Limit Using Novel Dosing Methods. Chemosphere265:11 p., 2021. ECOREF #185812	Google Scholar
186111	Tisler,T., A. Krel, U. Gerzelj, B. Erjavec, M.S. Dolenc, and A. Pintar	Hazard Identification and Risk Characterization of Bisphenols A, F and AF to Aquatic Organisms	Environ. Pollut.212:472-479	2016		Tisler,T., A. Krel, U. Gerzelj, B. Erjavec, M.S. Dolenc, and A. Pintar. Hazard Identification and Risk Characterization of Bisphenols A, F and AF to Aquatic Organisms. Environ. Pollut.212:472-479, 2016. ECOREF #186111	Google Scholar
187137	Li,B.X., X.Y. Pang, P. Zhang, J. Lin, X.X. Li, Y. Liu, H. Li, F. Liu, and W. Mu	Alcohol Ethoxylates Significantly Synergize Pesticides Than Alkylphenol Ethoxylates Considering Bioactivity against Three Pests and Joint Toxicity to Daphnia magna	Sci. Total Environ.644:1452-1459	2018		Li,B.X., X.Y. Pang, P. Zhang, J. Lin, X.X. Li, Y. Liu, H. Li, F. Liu, and W. Mu. Alcohol Ethoxylates Significantly Synergize Pesticides Than Alkylphenol Ethoxylates Considering Bioactivity against Three Pests and Joint Toxicity to Daphnia magna. Sci. Total Environ.644:1452-1459, 2018. ECOREF #187137	Google Scholar
188187	LeBlanc,G.A., B. Hilgenberg, and B.J. Cochrane	Relationships Between Structures of Chlorinated Phenols, Their Toxicity, and Their Ability to Induce Glutathione S-Transferase Activity in Daphnia magna	Aquat. Toxicol.12(2): 147-156	1988		LeBlanc,G.A., B. Hilgenberg, and B.J. Cochrane. Relationships Between Structures of Chlorinated Phenols, Their Toxicity, and Their Ability to Induce Glutathione S-Transferase Activity in Daphnia magna. Aquat. Toxicol.12(2): 147-156, 1988. ECOREF #188187	Google Scholar
